# Supplementary material for: The secRNome of Listeria monocytogenes Harbors Small Noncoding RNAs That Are Potent Inducers of Beta Interferon
Source: mBio. 2019 Oct 8;10(5):e01223-19. doi: 10.1128/mBio.01223-19 (PMC6786865; doi:10.1128/mBio.01223-19)
Supplement: TABLE S1 [file mBio.01223-19-st001.xlsx]

## Sheet: Table S1
Table S1. RNA-Seq data of sec-RNA, MVs-RNA and cytosolic RNA
		Cytosolic-RNA						MVs-RNA						sec-RNA
Gene	Position	I		II		III		I		II		III		I		II		III
Name	Region	UR	TR	UR	TR	UR	TR	UR	TR	UR	TR	UR	TR	UR	TR	UR	TR	UR	TR
AdoCbl	1198103..1198252	0	0	0	0	0	0	0	0	0	0	0	2	0	0	1	2	2	5
Cobalamin_1	1179809..1179999	0	1	1	2	0	0	0	0	0	0	0	0	0	0	0	0	0	0
Cobalamin_2	1216481..1216658	0	0	0	0	0	0	0	0	0	0	0	0	0	0	0	0	0	0
FMN	complement(2020487..2020609)	25	25	25	25	35	35	0	0	0	0	1	1	2	2	1	1	6	6
glmS	756458..756652	0	0	2	4	5	8	0	0	0	0	1	1	0	1	6	8	7	14
Glycine	1372840..1372931	1	1	2	2	0	0	0	0	0	0	0	0	0	0	0	0	0	0
L10	266232..266375	70	70	123	123	84	84	0	0	0	0	1	1	27	27	68	68	136	136
L13	complement(2685181..2685233)	4	4	4	4	8	8	0	0	0	0	0	0	0	0	2	2	0	0
L17DE	complement(2691575..2691650)	1	1	0	0	1	1	0	0	0	0	0	0	1	1	3	3	1	1
L19	complement(1862270..1862308)	0	0	0	0	0	0	0	0	0	0	0	0	0	0	0	0	0	0
L20	complement(1859870..1860008)	0	1	0	0	0	1	0	0	0	0	0	0	0	3	0	1	0	0
L21	complement(1577068..1577146)	2	2	1	1	1	1	0	0	0	0	0	0	0	0	0	0	0	0
lmo0001	318..1673	86	86	126	126	60	60	1	1	0	0	0	0	15	15	36	36	70	70
lmo0002	1867..3012	101	101	181	181	71	71	0	0	7	7	0	0	33	33	76	76	98	98
lmo0003	3121..4464	21	21	36	36	6	6	3	3	2	2	1	1	4	4	6	6	9	9
lmo0004	4644..4865	9	9	7	7	1	1	0	0	0	0	0	0	1	1	3	3	1	1
lmo0005	4869..5981	36	36	41	41	20	20	8	8	4	5	2	2	18	18	24	24	24	24
lmo0006	6030..7970	98	98	112	112	67	67	1	1	1	1	6	6	34	34	64	64	81	81
lmo0007	8065..10593	127	127	181	181	73	73	4	4	3	3	3	3	62	62	168	168	189	189
lmo0008	10728..12242	23	23	56	56	37	37	1	1	5	5	1	1	13	13	24	24	31	31
lmo0009	12258..12776	41	41	50	50	24	24	1	1	2	2	0	0	11	11	19	19	27	27
lmo0010	12918..13886	83	83	99	99	76	76	0	0	0	0	0	0	28	28	48	48	82	83
lmo0011	13843..14814	37	37	57	57	32	32	4	4	3	3	3	3	9	9	38	38	25	25
lmo0012	14795..15874	62	62	82	82	46	46	10	10	8	8	9	9	11	11	30	30	40	40
lmo0013	16219..17325	87	87	123	123	25	25	5	5	3	3	0	0	40	40	74	74	69	69
lmo0014	17344..19323	231	231	379	379	75	75	17	17	31	31	14	14	77	77	159	159	151	151
lmo0015	19311..19922	75	75	139	139	26	26	13	13	5	5	2	2	19	19	79	79	60	60
lmo0016	19924..20256	51	51	87	87	16	16	0	0	0	0	0	0	14	14	28	28	32	32
lmo0017	complement(20308..21426)	0	0	1	1	0	0	2	3	1	1	0	0	0	0	2	2	1	1
lmo0018	21652..23085	12	12	13	13	7	7	8	8	12	12	1	1	3	3	5	5	2	2
lmo0019	complement(23132..23953)	8	8	9	9	2	2	1	1	0	0	0	0	11	11	13	13	17	17
lmo0020	24194..24934	3	3	3	3	1	1	0	0	0	0	2	2	1	1	3	3	5	5
lmo0021	24950..25351	2	2	4	4	2	2	16	16	29	29	9	9	2	2	2	2	2	2
lmo0022	25351..25839	0	0	0	0	0	0	0	0	0	0	0	0	0	0	0	0	0	0
lmo0023	25862..26665	0	0	1	1	0	0	1	1	0	0	2	2	0	0	0	0	0	0
lmo0024	26640..27467	1	1	0	0	0	0	60	60	113	113	36	36	0	0	2	2	1	1
lmo0025	27495..28199	0	0	1	1	1	1	0	0	1	1	1	1	4	4	6	6	6	6
lmo0026	28254..28895	0	0	0	0	0	0	1	1	0	0	0	0	0	0	0	0	2	2
lmo0027	29100..31004	1	1	0	0	1	1	4	6	8	8	4	4	0	0	6	6	0	0
lmo0028	31088..31963	5	5	8	8	6	6	0	0	0	0	0	0	3	3	5	5	10	10
lmo0029	32197..32535	43	43	76	76	36	36	0	0	0	0	0	0	20	20	26	26	43	43
lmo0030	complement(32571..33380)	9	9	9	9	4	4	0	0	0	0	1	1	1	1	2	2	1	1
lmo0031	complement(33397..34452)	7	7	13	13	6	6	0	0	0	0	0	0	3	3	4	4	6	6
lmo0032	34654..35619	0	0	0	0	0	0	7	7	3	3	6	6	0	0	0	0	0	0
lmo0033	35616..38018	0	0	0	0	0	0	11	11	12	12	11	11	0	0	0	0	0	0
lmo0034	38031..39383	0	0	0	0	0	0	0	0	0	0	1	1	0	0	0	0	1	1
lmo0035	39385..40470	0	0	1	1	0	0	0	0	0	0	0	0	1	1	1	1	1	1
lmo0036	40705..41730	1	1	1	1	0	0	0	0	0	0	0	0	1	1	4	4	2	2
lmo0037	41803..43188	0	0	2	2	2	2	1	1	4	4	4	4	2	2	8	8	8	8
lmo0038	43175..44266	0	0	2	2	1	1	2	2	11	11	6	6	2	2	3	3	2	2
lmo0039	44282..45223	1	1	6	6	1	1	2	2	2	2	1	1	1	1	2	2	7	7
lmo0040	45325..46434	8	8	10	10	7	7	9	9	4	4	3	3	0	0	3	3	5	5
lmo0041	46451..47230	3	3	2	2	1	1	1	1	0	0	0	0	1	1	5	5	2	2
lmo0042	47335..47994	20	20	17	17	16	16	2	2	0	0	1	2	2	2	4	4	9	9
lmo0043	48074..49306	10	10	17	17	4	4	2	2	0	0	0	0	8	8	16	16	24	24
lmo0044	49585..49878	52	52	77	77	59	59	4	4	2	2	2	2	21	21	56	56	67	67
lmo0045	49934..50470	142	142	184	184	132	132	0	0	1	1	0	0	91	92	240	243	270	270
lmo0046	50514..50753	47	47	69	69	54	54	1	1	1	1	1	1	117	117	307	307	423	423
lmo0047	50907..51518	39	39	43	43	30	30	0	0	1	1	0	0	79	79	144	144	211	211
lmo0048	51775..52389	574	574	756	756	803	803	6	6	3	3	4	4	50	50	78	78	85	85
lmo0049	52373..52534	18	18	39	39	37	37	0	0	0	0	0	0	1	1	2	2	4	4
lmo0050	52630..53925	524	524	777	777	688	688	7	7	4	4	8	8	25	25	45	45	53	53
lmo0051	53944..54672	274	274	370	370	280	280	4	4	1	1	3	3	35	35	46	46	87	87
lmo0052	54839..56812	172	172	190	190	139	139	6	6	9	9	0	0	65	65	144	144	173	173
lmo0053	56815..57261	18	18	26	26	10	10	0	0	0	0	0	0	10	10	24	24	39	39
lmo0054	57286..58638	143	143	178	178	83	83	4	4	1	1	7	7	60	60	102	102	138	138
lmo0055	58897..60189	313	313	361	361	52	52	3	3	2	2	4	4	117	117	237	237	287	287
lmo0056	60506..60799	4	4	4	4	5	5	1	1	6	6	1	1	1	1	6	6	8	8
lmo0057	60948..64154	1	1	2	2	6	6	40	40	48	48	27	27	0	0	2	2	1	1
lmo0058	64144..64659	1	1	0	0	0	0	5	5	7	7	3	3	0	0	0	0	0	0
lmo0059	64677..64928	0	0	0	0	0	0	1	1	0	0	0	0	0	0	0	0	0	0
lmo0060	64950..66146	1	1	0	0	0	0	1	1	0	0	0	0	0	0	0	0	1	1
lmo0061	66160..70656	0	0	0	0	0	0	4	4	9	9	4	4	1	1	1	1	4	4
lmo0062	70676..71071	0	0	0	0	1	1	1	1	1	1	0	0	1	1	0	0	0	0
lmo0063	71064..71363	0	0	0	0	0	0	0	0	0	0	0	0	0	0	0	0	0	0
lmo0064	71360..72061	1	1	0	0	0	0	6	6	5	5	5	5	1	1	0	0	0	0
lmo0065	72062..72394	0	0	0	0	0	0	0	0	0	0	0	0	0	0	0	0	1	1
lmo0066	72408..74222	3	3	2	2	2	2	1	1	1	1	3	3	1	1	3	3	5	5
lmo0067	74239..75228	14	14	28	28	16	16	9	9	7	7	0	0	5	5	4	4	6	6
lmo0068	75342..75665	6	6	8	8	3	3	0	0	0	0	1	1	1	1	2	2	5	5
lmo0069	75832..76125	5	5	4	4	4	4	5	5	8	8	5	5	0	0	1	1	5	5
lmo0070	76262..76984	10	10	10	10	3	3	3	3	4	4	1	1	0	0	6	6	2	2
lmo0071	77149..77406	1	1	1	1	0	0	1	1	3	3	0	0	0	0	0	0	0	0
lmo0072	77863..78066	5	5	0	0	2	2	2	2	0	0	1	1	0	0	3	3	3	3
lmo0073	78090..78374	3	3	7	7	5	5	0	0	0	0	0	0	2	2	5	5	4	4
lmo0074	78362..78811	1	1	5	5	1	1	0	0	0	0	0	0	1	1	0	0	0	0
lmo0075	79047..79820	9	9	4	4	2	2	0	0	2	2	3	3	4	4	4	4	7	7
lmo0076	79817..80869	10	10	36	36	7	7	0	0	0	0	0	0	2	2	7	7	5	5
lmo0077	complement(80892..81530)	8	8	16	16	13	13	2	3	15	15	11	11	3	3	12	12	15	15
lmo0078	81661..82617	12	12	24	24	20	20	12	12	22	22	15	15	2	2	11	11	17	17
lmo0079	82959..84437	14	14	9	9	7	7	2	2	7	7	4	4	7	7	13	13	12	12
lmo0080	84451..84849	2	2	3	3	3	3	0	0	0	0	0	0	5	5	3	3	13	13
lmo0081	85025..85627	5	5	5	5	5	5	0	0	1	1	0	0	2	2	5	5	5	5
lmo0082	85902..86228	2	2	2	2	2	2	0	0	0	0	0	0	1	1	1	1	5	5
lmo0083	complement(86323..86691)	4	4	4	4	5	5	0	0	0	0	0	0	0	0	1	1	1	1
lmo0084	complement(86747..87730)	3	3	14	14	0	0	2	2	1	1	1	1	2	2	1	1	3	3
lmo0085	88121..88810	0	0	0	0	1	1	1	1	0	0	1	1	0	0	0	0	0	0
lmo0086	88888..94767	0	0	3	3	3	3	7	7	21	21	4	4	1	1	1	1	2	2
lmo0087	94764..97070	3	3	2	2	0	0	7	7	3	3	4	4	1	1	0	0	2	2
lmo0088	97127..97369	0	0	0	0	0	0	0	0	0	0	0	0	0	0	0	0	0	0
lmo0089	97381..98412	0	0	0	0	1	1	3	3	2	2	2	2	0	0	1	1	4	4
lmo0090	98409..99905	1	1	0	0	0	0	2	2	0	0	0	0	0	0	3	3	2	2
lmo0091	99902..100771	1	1	0	0	0	0	0	0	0	0	0	0	1	1	2	2	1	1
lmo0092	100772..102142	4	4	1	1	2	2	1	1	3	3	1	1	0	0	3	3	2	2
lmo0093	102155..102478	0	0	1	1	0	0	0	0	0	0	0	0	0	0	0	0	1	1
lmo0094	102468..103028	0	0	1	1	1	1	3	3	0	0	5	5	2	2	0	0	1	1
lmo0095	103204..103836	7	7	8	8	1	1	0	0	0	0	0	0	7	7	11	11	14	14
lmo0096	104134..105099	29	29	33	33	38	38	0	0	0	0	0	0	19	19	42	42	43	43
lmo0097	105123..105929	17	17	11	11	17	17	2	2	1	1	1	1	15	15	41	41	28	28
lmo0098	105951..106862	27	27	35	35	35	35	1	1	2	2	1	1	43	43	75	75	97	97
lmo0099	106988..107377	18	18	27	27	27	27	0	0	0	0	0	0	7	7	23	23	17	17
lmo0100	107499..107849	19	19	17	17	10	10	0	0	0	0	0	0	2	2	8	8	13	13
lmo0101	complement(107915..108208)	31	31	29	29	22	22	1	1	0	0	0	0	13	13	18	18	44	44
lmo0102	108320..108610	0	0	2	2	4	4	0	0	0	1	0	0	5	5	5	5	5	5
lmo0103	108624..109256	13	13	13	13	13	13	0	0	0	0	0	0	18	18	18	18	26	26
lmo0104	109349..109720	27	27	44	44	37	37	0	0	0	0	1	1	12	12	24	24	29	29
lmo0105	110013..112283	7	7	12	12	2	2	1	1	0	0	2	2	1	1	2	2	2	2
lmo0106	112386..113288	15	15	7	7	13	13	4	4	6	6	3	3	3	3	8	8	12	12
lmo0107	complement(113313..115094)	1	1	6	6	1	1	1	1	3	3	0	0	2	2	2	2	3	3
lmo0108	complement(115087..116829)	1	1	2	2	0	0	0	0	3	3	3	3	1	1	0	0	3	3
lmo0109	116972..117805	0	0	5	5	2	2	1	1	0	0	5	5	0	0	2	2	3	3
lmo0110	117841..118956	7	7	12	12	5	5	1	1	0	0	0	0	3	3	5	5	6	6
lmo0111	119063..119770	5	5	5	5	3	3	5	5	2	2	1	1	2	2	5	5	7	7
lmo0112	complement(119740..120435)	2	2	7	7	1	1	0	0	0	0	0	0	0	0	2	2	3	3
lmo0113	complement(120654..121106)	22	22	30	30	17	17	0	0	0	0	0	0	18	18	38	38	50	50
lmo0114	complement(121112..121447)	29	29	18	18	5	5	0	0	0	0	0	0	28	28	32	32	52	52
lmo0115	121664..122092	59	59	77	77	7	7	1	1	0	0	0	0	80	80	91	91	112	112
lmo0116	122104..122520	72	72	94	94	14	14	0	0	2	2	1	1	132	132	164	164	198	198
lmo0117	122798..123187	55	55	78	78	14	14	4	4	1	1	2	2	61	61	107	107	113	113
lmo0118	123200..123712	73	73	91	91	12	12	14	14	11	11	5	5	300	300	532	533	635	635
lmo0119	123760..124062	32	32	56	56	5	5	2	2	2	2	4	4	48	48	76	76	77	77
lmo0120	124104..124508	54	54	90	90	10	10	54	54	39	39	26	26	46	46	47	47	40	40
lmo0121	124495..126363	191	191	307	307	35	35	6	6	5	5	6	6	100	100	210	210	187	187
lmo0122	126360..127178	120	120	151	151	19	19	4	4	3	3	2	2	97	97	174	174	186	186
lmo0123	127188..128324	196	196	201	201	27	27	2	2	10	10	6	6	153	153	345	345	317	317
lmo0124	128314..128613	8	8	33	33	2	2	3	3	0	0	3	3	39	39	70	70	78	78
lmo0125	128628..129203	57	57	93	93	8	8	3	3	2	2	1	1	36	36	52	52	53	53
lmo0126	129218..129697	82	82	121	121	20	20	3	3	9	9	2	2	211	211	443	443	606	606
lmo0127	129694..130230	77	77	90	90	11	11	5	5	2	2	3	5	90	90	151	151	182	182
lmo0128	130249..130671	90	90	132	132	13	13	2	2	1	1	1	1	43	43	95	95	84	84
lmo0129	130652..131380	124	124	202	202	34	34	4	4	3	3	3	3	267	267	498	498	504	504
lmo0130	complement(131419..133773)	3	3	7	7	2	2	2	2	3	3	0	0	5	5	4	4	1	1
lmo0131	133961..134710	42	42	36	36	23	23	2	2	1	1	1	1	12	12	30	30	30	30
lmo0132	complement(134782..136290)	31	31	63	63	39	39	3	3	1	1	2	2	19	19	50	50	36	36
lmo0133	136469..136702	5	5	10	10	2	2	2	2	0	0	2	2	11	11	16	16	19	19
lmo0134	136714..136992	17	17	30	30	5	5	0	0	2	2	0	0	27	27	29	29	51	51
lmo0135	137323..138897	20	20	27	27	7	7	38	38	64	64	38	38	133	133	215	215	263	263
lmo0136	138999..139949	13	13	9	9	6	6	2	2	1	1	0	0	58	58	122	122	102	102
lmo0137	139960..140853	27	27	40	40	11	11	2	2	3	3	0	0	78	78	150	150	160	160
lmo0138	141052..141336	0	0	0	0	0	0	7	7	13	13	3	3	4	4	2	2	2	2
lmo0139	141337..141705	0	0	0	0	0	0	0	0	0	0	0	0	1	1	0	0	0	0
lmo0140	141618..143006	2	2	6	6	5	5	7	7	6	6	3	3	1	1	9	9	10	10
lmo0141	143016..143258	0	0	0	0	0	0	1	1	0	0	1	1	0	0	0	0	0	0
lmo0142	143366..143722	2	2	1	1	1	1	0	0	1	1	2	2	0	0	0	0	0	0
lmo0142a	143986..144273	1	1	1	1	0	0	0	0	0	0	0	0	0	0	0	0	0	0
lmo0143	144097..144273	0	0	0	0	0	0	0	0	0	0	0	0	0	0	0	0	0	0
lmo0144	144397..144840	2	2	1	1	0	0	0	0	0	0	0	0	0	0	1	1	0	0
lmo0146	145354..145560	0	0	0	0	0	0	0	0	0	0	2	2	0	0	0	0	0	0
lmo0147	145869..146306	1	1	3	3	1	1	0	0	0	0	0	0	0	0	3	3	2	2
lmo0148	146306..146656	1	1	0	0	2	2	0	0	0	0	0	0	0	0	1	1	0	0
lmo0149	146764..147381	3	3	4	4	2	2	2	2	2	2	1	1	0	0	0	0	3	3
lmo0150	147399..147764	1	1	1	1	1	1	0	0	0	0	0	0	0	0	0	0	2	2
lmo0151	147884..148291	3	3	1	1	3	3	1	1	0	0	0	0	1	1	2	2	3	3
lmo0152	complement(148354..150009)	22	22	38	38	6	6	5	5	6	6	4	4	89	89	200	200	217	217
lmo0153	150232..151173	215	215	60	60	343	343	3	3	3	3	0	0	24	24	48	48	47	47
lmo0154	151186..151890	227	227	106	106	471	471	0	0	0	0	0	0	49	49	69	69	128	128
lmo0155	151839..152645	51	51	23	23	77	77	0	0	2	2	0	0	11	11	18	18	24	24
lmo0156	complement(152648..153328)	1	1	0	0	5	5	0	0	0	0	1	1	1	1	3	3	1	1
lmo0157	153608..155947	78	78	87	87	48	48	2	2	4	4	0	0	28	28	80	80	91	91
lmo0158	155993..156805	39	39	35	35	19	19	2	2	2	2	1	1	12	12	28	28	23	23
lmo0159	157089..159470	1	1	0	0	1	1	0	0	0	0	2	2	2	2	1	1	1	1
lmo0160	159663..161378	1	1	8	8	1	1	17	17	24	24	29	29	4	4	7	7	23	23
lmo0161	complement(161420..162250)	52	52	66	66	78	78	33	33	54	54	40	40	17	17	23	23	41	41
lmo0162	162467..163459	39	39	54	54	42	42	2	2	0	0	1	1	6	6	13	13	21	21
lmo0163	163465..164298	33	33	54	54	33	33	1	1	0	0	0	0	8	8	25	25	36	36
lmo0164	164309..164698	36	36	42	42	29	29	0	0	0	0	0	0	5	5	4	4	15	15
lmo0165	164756..165508	9	9	16	16	12	12	0	0	2	2	0	0	2	2	3	3	3	3
lmo0166	165492..165764	1	1	3	3	2	2	1	1	0	0	0	0	0	0	6	6	3	3
lmo0167	165761..166642	16	16	23	23	18	18	0	0	1	1	1	1	11	11	18	18	32	32
lmo0168	complement(166687..166971)	16	16	12	12	14	14	0	0	0	0	1	1	7	7	7	7	5	5
lmo0169	167086..167943	20	20	22	22	8	8	0	0	0	0	0	0	11	11	25	25	29	29
lmo0170	168005..169270	27	27	56	56	26	26	0	0	2	2	0	0	41	41	59	59	100	100
lmo0171	169510..172008	6	6	8	8	4	4	7	7	6	6	1	1	4	4	9	9	17	17
lmo0174	complement(172903..173208)	0	0	0	0	0	0	0	0	0	0	0	0	0	0	0	0	0	0
lmo0175	complement(173309..174556)	1	1	0	0	0	0	1	1	0	0	0	0	2	2	1	1	1	1
lmo0176	174834..175694	11	11	16	16	12	12	0	0	2	2	1	1	8	8	15	15	14	14
lmo0177	175766..177760	108	108	134	134	116	116	31	31	49	49	18	18	33	33	84	84	100	100
lmo0178	177924..179138	1	1	2	2	4	4	0	0	4	4	0	0	3	3	7	7	10	10
lmo0179	179174..180052	2	2	3	3	0	0	1	1	3	3	4	4	1	1	1	1	3	3
lmo0180	180052..180900	1	1	0	0	0	0	1	1	1	1	1	1	0	0	1	1	2	2
lmo0181	180928..182184	5	5	2	2	1	1	19	19	31	31	35	35	2	2	1	1	1	1
lmo0182	182267..185569	4	4	7	7	4	4	1	1	4	4	2	2	1	1	5	5	3	3
lmo0183	185572..187863	5	5	3	3	2	2	4	4	1	1	0	0	2	2	5	5	4	4
lmo0184	187867..189528	8	8	12	12	6	6	4	4	7	7	1	1	3	3	3	3	7	7
lmo0185	189625..190398	8	8	14	14	7	7	0	0	0	0	0	0	5	5	6	6	8	8
lmo0186	190690..191916	199	199	367	367	405	405	0	0	2	2	3	3	43	43	76	76	143	143
lmo0187	192018..192593	15	15	17	17	12	12	0	0	0	0	3	3	4	4	15	15	22	22
lmo0188	192586..193473	18	18	27	27	25	25	4	4	1	1	0	0	13	13	16	16	34	34
lmo0189	193593..193850	130	130	207	207	176	176	4	4	5	5	2	2	404	404	777	777	1187	1187
lmo0190	193989..194870	55	55	69	69	45	45	72	72	135	135	33	33	28	28	39	39	73	73
lmo0191	194892..195629	91	91	86	86	78	78	3	3	1	1	3	3	24	24	53	53	76	76
lmo0192	195793..196611	119	119	112	112	39	39	0	0	0	0	0	0	37	37	84	84	107	107
lmo0193	196786..197463	1	1	7	7	4	4	1	1	0	0	0	0	0	0	7	7	9	9
lmo0194	197512..198204	4	4	4	4	4	4	1	1	1	1	0	0	0	0	3	3	3	3
lmo0195	198201..199409	23	23	34	34	14	14	2	2	2	2	2	2	7	7	14	14	19	19
lmo0196	200094..200402	180	180	226	226	182	182	0	0	0	0	2	2	130	130	296	296	321	321
lmo0197	200522..200830	180	180	306	306	229	229	6	6	7	7	3	3	170	170	453	453	549	549
lmo0198	201217..202590	128	128	154	154	67	67	3	3	1	1	2	2	117	117	187	187	296	296
lmo0199	202641..203597	56	56	84	84	20	20	1	1	0	0	2	2	66	66	136	136	242	242
lmo0200	complement(203640..204353)	145	145	181	181	261	261	0	0	0	0	4	4	75	75	215	215	238	238
lmo0201	complement(204624..205577)	338	338	359	359	505	505	3	3	2	2	6	6	154	154	426	426	511	511
lmo0202	205819..207408	2640	2640	3169	3169	4036	4036	4	4	12	12	2	2	447	447	1665	1665	1532	1533
lmo0203	207739..209271	464	464	403	403	873	873	5	5	5	5	4	4	133	133	384	384	476	476
lmo0204	209470..211389	2522	2522	2333	2333	2913	2913	15	16	18	18	16	16	317	317	1046	1046	1246	1246
lmo0205	211425..212294	895	895	932	932	1152	1152	6	6	6	6	5	5	267	267	970	970	1120	1120
lmo0206	212366..212689	85	85	65	65	82	82	1	1	0	0	0	0	35	35	101	101	122	122
lmo0207	212824..213285	117	117	153	153	148	148	1	1	0	0	1	1	31	31	68	68	88	88
lmo0208	complement(213336..213668)	35	35	56	56	53	53	0	0	0	0	0	0	10	10	25	25	34	34
lmo0209	complement(213735..214409)	4	4	6	6	3	3	0	0	0	0	1	1	3	3	23	23	23	23
lmo0210	complement(214486..215427)	189	189	242	242	231	231	2	2	1	1	2	2	94	94	195	195	288	288
lmo0211	215721..216344	340	340	393	393	156	156	1	1	2	2	1	1	183	183	292	292	434	434
lmo0212	216434..217018	10	10	11	11	18	18	0	0	1	1	1	1	8	8	15	15	6	6
lmo0213	217125..217685	21	21	42	42	19	19	0	0	1	1	4	4	43	43	84	84	162	162
lmo0214	217800..221339	87	87	104	104	37	37	16	16	20	20	15	15	42	42	77	77	95	95
lmo0215	221370..222959	28	28	53	53	23	23	0	0	1	1	2	2	18	18	42	42	42	42
lmo0216	222983..223261	0	0	0	0	0	1	0	0	0	0	0	0	0	0	0	0	0	1
lmo0217	223490..223876	26	36	27	33	21	33	0	1	0	0	0	0	2	3	11	13	14	19
lmo0218	224027..224455	119	119	160	160	99	99	4	4	2	2	1	1	36	36	96	96	152	152
lmo0219	224562..226508	184	184	220	220	119	119	7	7	3	3	1	1	49	49	89	89	114	114
lmo0220	226854..228929	503	503	619	619	307	307	11	11	4	4	3	3	227	227	410	410	545	545
lmo0221	229045..229824	16	16	31	31	9	9	2	2	4	4	0	0	18	18	22	22	41	41
lmo0222	229840..230724	48	48	48	48	21	21	2	2	0	0	3	3	24	24	51	51	45	45
lmo0223	230840..231766	30	30	46	46	16	16	2	2	1	1	0	0	60	60	117	117	165	165
lmo0224	232662..233477	21	21	19	19	5	5	0	0	0	0	0	0	14	14	16	16	20	20
lmo0225	233491..233865	7	7	2	2	2	2	0	0	0	0	0	0	1	1	7	7	15	15
lmo0226	233858..234337	6	6	12	12	3	3	0	0	0	0	0	0	0	0	7	7	7	7
lmo0227	234414..235409	138	138	128	128	81	81	1	1	7	7	2	2	36	36	78	78	91	91
lmo0228	235524..237020	146	146	176	176	174	174	10	10	6	6	8	8	75	75	160	160	228	228
lmo0229	248555..249013	11	11	14	14	7	7	0	0	0	0	0	0	12	12	30	30	30	30
lmo0230	249026..249544	15	15	28	28	15	15	2	2	1	1	4	4	11	11	25	25	24	24
lmo0231	249541..250563	77	77	64	64	30	30	10	10	4	4	2	2	78	78	159	159	202	202
lmo0232	250592..253054	201	201	244	244	82	82	5	5	7	7	1	1	146	146	275	275	357	357
lmo0233	253200..254573	30	30	50	50	32	32	7	7	10	10	9	9	33	33	62	62	111	111
lmo02333	2402357..2402833	4	4	5	5	1	1	0	0	4	4	2	2	111	111	118	118	293	293
lmo0234	254707..255780	56	56	69	69	48	48	2	2	3	3	3	3	32	32	70	70	91	91
lmo0235	255800..256498	21	21	40	40	27	27	2	2	2	2	2	2	17	17	34	34	32	32
lmo0236	256491..256964	9	9	14	14	9	9	1	1	0	0	0	0	5	5	17	17	20	20
lmo0237	256983..258458	75	75	125	125	66	66	2	2	2	2	0	0	57	57	129	129	143	143
lmo0238	258856..259470	8	8	15	15	14	14	1	1	1	1	0	0	4	4	8	8	11	11
lmo0239	259477..260892	23	23	45	45	18	18	196	196	309	309	138	138	14	14	31	31	31	31
lmo0240	260896..261306	3	3	9	9	3	3	1	1	4	4	5	5	4	4	7	7	6	6
lmo0241	261306..262061	17	17	24	24	14	14	3	3	0	0	0	0	0	0	9	9	9	9
lmo0242	262064..262576	12	12	12	12	7	7	3	3	1	1	2	2	11	11	17	17	19	19
lmo0243	262657..263262	16	16	21	21	17	17	10	10	17	17	12	12	7	7	12	12	9	9
lmo0244	263366..263515	2	2	1	1	2	2	0	0	0	0	0	0	4	4	3	3	8	8
lmo0245	263535..263714	13	13	22	22	17	17	0	0	0	0	1	1	21	21	41	41	84	84
lmo0246	263844..264377	25	25	50	50	46	46	2	2	0	0	2	2	42	42	97	97	157	157
lmo0247	264432..264902	6	6	3	3	2	2	3	3	0	0	1	1	8	8	8	8	8	8
lmo0248	265029..265454	66	66	103	103	90	90	1	1	1	1	2	2	48	48	137	137	117	117
lmo0249	265494..266183	124	124	183	183	170	170	0	0	1	1	2	2	145	145	371	371	374	374
lmo0250	266431..266931	152	152	161	161	243	243	0	0	5	5	3	3	35	35	78	78	91	91
lmo0251	267010..267372	71	71	91	91	106	106	3	3	4	4	2	2	80	80	245	245	324	324
lmo0252	267530..267916	8	8	8	8	13	13	0	0	0	0	1	1	3	3	11	11	9	9
lmo0253	267909..268949	17	17	31	31	32	32	2	2	1	1	1	1	12	12	30	30	35	35
lmo0254	269067..269729	0	0	2	2	0	0	0	0	0	0	0	0	0	0	2	2	1	1
lmo0255	269754..270257	3	3	3	3	2	2	3	3	0	0	1	1	0	0	2	2	4	4
lmo0256	270372..270977	7	7	13	13	9	9	1	1	0	0	0	0	6	6	8	8	11	11
lmo0257	271324..272502	25	25	45	45	62	62	2	2	2	2	5	5	22	22	44	44	72	72
lmo0258	273003..276557	831	831	957	957	652	652	16	16	22	22	7	7	304	304	556	556	574	574
lmo0259	276728..280333	470	470	671	671	318	319	10	10	15	15	6	6	341	341	765	765	707	707
lmo0260	280410..280955	2	2	3	3	1	1	0	0	0	0	0	0	5	5	2	2	4	4
lmo0261	281021..282481	14	14	28	28	6	6	1	1	1	1	1	1	2	2	6	6	11	11
lmo0262	282755..284227	1	1	3	3	5	5	0	0	2	2	0	0	1	1	1	1	1	1
lmo0263	284365..286011	23	23	25	25	8	8	0	0	3	3	0	0	29	29	53	53	83	83
lmo0264	286219..287718	2	2	2	2	0	0	1	1	0	0	1	1	2	2	0	0	2	2
lmo0265	287853..288992	15	15	19	19	6	6	1	1	0	0	1	1	11	11	19	19	25	25
lmo0266	289139..289555	3	3	4	4	2	2	0	0	0	0	0	0	4	4	3	3	5	5
lmo0267	289562..290521	8	8	23	23	5	5	6	6	6	6	4	4	14	14	17	17	15	15
lmo0268	290593..291228	31	31	45	45	26	26	0	0	0	0	1	1	17	17	48	48	46	46
lmo0269	291312..293198	5	5	17	17	12	12	1	1	2	2	2	2	1	1	3	3	5	5
lmo0270	complement(293212..293841)	10	10	10	10	8	8	0	0	2	2	1	1	5	5	3	3	9	9
lmo0271	complement(293845..295281)	17	17	20	20	14	14	1	1	1	1	1	1	3	3	7	7	14	14
lmo0272	complement(295401..296213)	7	7	31	31	36	36	0	0	1	1	0	0	11	11	5	5	25	25
lmo0273	296349..296852	31	31	39	39	29	29	0	0	1	1	0	0	10	10	20	20	28	28
lmo0274	complement(296889..297551)	5	5	8	8	10	10	0	0	1	1	1	1	2	2	5	5	8	8
lmo0275	complement(297810..298652)	12	12	22	22	23	23	11	11	8	8	6	6	6	6	12	12	6	6
lmo0276	complement(298669..299490)	9	9	18	18	10	10	0	0	0	0	0	0	6	6	9	9	10	10
lmo0277	299607..300578	19	19	14	14	18	18	1	1	1	1	0	0	5	5	11	11	11	11
lmo0278	complement(300617..301717)	8	8	16	16	2	2	0	0	0	0	0	0	4	4	16	16	8	8
lmo0279	302008..304140	281	281	294	294	137	137	2	2	3	3	0	0	148	148	332	332	448	448
lmo0280	304133..304684	48	48	50	50	22	22	1	1	1	1	0	0	50	50	113	113	124	124
lmo0281	complement(304942..305613)	32	32	39	39	31	31	1	1	2	2	0	0	15	15	22	22	50	50
lmo0282	complement(305775..306554)	14	14	10	10	13	13	0	0	2	2	2	2	0	0	8	8	2	2
lmo0283	complement(306644..307306)	9	9	17	17	23	23	2	2	1	1	1	1	6	6	6	6	12	12
lmo0284	complement(307303..308319)	13	13	13	13	16	16	3	3	4	4	1	1	1	1	6	6	8	8
lmo0285	complement(308334..309155)	10	10	10	10	17	17	10	10	21	21	1	1	5	5	5	5	5	5
lmo0286	309538..310719	29	29	24	24	32	32	11	11	19	19	8	8	4	4	8	8	9	9
lmo0287	310932..311645	131	131	139	139	152	152	2	2	1	1	0	0	51	51	91	91	165	165
lmo0288	311830..313662	53	53	71	71	39	39	1	1	0	0	1	2	7	7	26	26	26	26
lmo0289	313659..314981	34	34	51	51	18	18	0	0	1	1	1	1	8	8	18	18	25	25
lmo0290	314984..315823	30	30	27	27	17	17	0	0	1	1	0	0	9	9	13	13	14	14
lmo0291	315945..316775	55	55	68	68	33	33	2	2	0	0	1	1	53	53	112	112	136	136
lmo0292	316873..318375	75	75	90	90	59	59	0	0	3	3	0	0	99	99	241	241	279	279
lmo0293	319049..319528	4	4	6	6	8	8	2	2	3	3	1	1	3	3	4	4	9	9
lmo0294	complement(319560..320423)	1	1	3	3	5	5	0	0	0	0	0	0	3	3	1	1	2	2
lmo0295	320542..321279	5	5	2	2	1	1	6	6	6	6	3	3	2	2	3	3	3	3
lmo0296	321490..322128	23	23	25	25	12	12	1	1	0	0	1	1	5	5	13	13	23	23
lmo0297	complement(322134..324005)	1	1	2	2	0	0	0	0	0	0	1	1	2	2	2	2	2	2
lmo0298	complement(324104..325417)	0	0	0	0	0	0	6	6	8	8	2	2	1	1	0	0	1	1
lmo0299	complement(325422..325712)	0	0	0	0	0	0	0	0	0	0	0	0	0	0	0	0	0	0
lmo0300	complement(325729..327120)	1	1	0	0	2	2	0	0	1	1	0	0	0	0	0	0	0	0
lmo0301	complement(327113..327454)	0	0	0	0	0	0	0	0	0	0	2	2	0	0	0	0	0	0
lmo0302	327621..327905	2	2	4	4	8	8	1	1	1	1	0	0	4	4	11	11	13	13
lmo0303	327941..328495	4	4	9	9	13	13	1	1	0	0	2	2	1	1	10	10	12	12
lmo0304	328701..329966	6	6	8	8	5	5	0	0	1	1	1	1	0	0	3	3	9	9
lmo0305	329923..330999	52	52	60	60	43	43	5	5	3	3	4	4	27	27	40	40	54	54
lmo0306	complement(331063..331446)	11	11	15	15	9	9	0	0	0	0	0	0	5	5	8	8	3	3
lmo0307	331543..332688	2	2	7	7	10	10	1	1	0	0	2	2	4	4	3	3	8	8
lmo0309	333534..335195	3	3	3	3	7	7	1	1	4	4	3	3	0	0	1	1	4	4
lmo0310	335350..336426	3	3	3	3	4	4	1	1	1	1	1	1	1	1	1	1	0	0
lmo0311	336541..337161	0	0	1	1	2	2	2	2	0	0	0	0	0	0	0	0	1	1
lmo0312	337161..338363	0	0	7	7	4	4	1080	1081	1301	1304	897	898	60	60	47	47	127	127
lmo0313	338341..339087	4	4	6	6	8	8	5	5	0	0	1	1	0	0	3	3	5	5
lmo0314	339270..340055	3	3	5	5	5	5	3	3	15	15	12	12	3	3	3	3	2	2
lmo0315	340278..340952	4	4	6	6	4	4	0	0	1	1	2	2	0	0	1	1	1	1
lmo0316	340945..341754	4	4	2	2	2	2	7	7	4	4	6	6	1	1	2	2	2	2
lmo0317	341751..342554	2	2	1	1	1	1	3	3	4	4	0	0	1	1	0	0	1	1
lmo0318	342551..343195	1	1	2	2	1	1	5	5	1	1	1	1	0	0	0	0	1	1
lmo0319	complement(343221..344636)	12	12	21	21	14	14	1	1	1	1	2	2	17	17	21	21	24	24
lmo0320	complement(344850..346049)	0	0	0	0	0	0	0	0	4	4	1	1	0	0	0	0	1	1
lmo0321	346377..347036	7	7	7	7	3	3	1	1	3	3	1	1	3	3	7	7	10	10
lmo0322	347219..347611	0	0	1	1	0	0	1	1	1	1	1	1	2	2	2	2	2	2
lmo0323	complement(347658..348428)	1	1	2	2	0	0	0	0	0	0	0	0	1	1	1	1	2	2
lmo0324	348586..349065	0	0	0	0	1	1	2	2	0	0	0	0	0	0	0	0	0	0
lmo0325	349326..350228	7	7	9	9	7	7	1	1	0	0	0	0	8	8	22	22	13	13
lmo0326	350392..351264	0	0	0	0	0	0	0	0	7	7	3	3	0	0	2	2	1	1
lmo0327	351459..355505	4	4	3	3	0	0	6	6	7	7	7	7	3	3	6	6	1	1
lmo0328	355643..356323	0	0	0	0	0	0	2	2	0	0	0	0	0	0	0	0	0	0
lmo0329	356567..356872	0	0	0	0	0	0	0	0	0	0	0	0	0	0	0	0	0	0
lmo0330	356890..357705	0	4	0	4	0	1	0	0	0	3	0	0	0	14	0	27	0	16
lmo0331	complement(357775..359676)	5	5	11	11	7	7	0	0	0	0	1	1	10	10	12	12	15	15
lmo0332	360172..360507	4	4	5	5	3	3	0	0	0	0	0	0	1	1	2	2	0	0
lmo0333	360936..366272	3	3	12	12	3	3	5	5	5	5	5	5	3	3	7	7	10	10
lmo0334	366508..367032	6	6	3	3	4	4	5	5	1	1	1	1	1	1	0	0	1	1
lmo0335	367248..367532	0	0	0	0	0	0	0	0	0	0	0	0	0	0	1	1	1	1
lmo0336	367533..367901	1	1	0	0	1	1	0	0	0	0	1	1	0	0	0	0	1	1
lmo0337	367898..369373	7	7	7	7	6	6	8	8	8	8	8	8	5	5	7	7	11	11
lmo0338	369377..369757	1	1	0	0	1	1	0	0	0	0	0	0	0	0	6	6	8	8
lmo0339	370032..370403	0	0	3	3	2	2	1	1	0	0	0	0	0	0	5	5	6	6
lmo0340	370416..370634	4	4	3	3	1	1	0	0	0	0	0	0	10	10	10	10	16	16
lmo0341	complement(370732..371064)	4	4	5	5	7	7	0	0	0	0	0	0	3	3	5	5	14	14
lmo0342	complement(371130..373127)	2	2	0	0	0	0	13	13	17	17	7	7	1	1	0	0	1	1
lmo0343	complement(373129..373785)	0	0	0	0	0	0	0	0	0	0	0	0	0	0	0	0	0	0
lmo0344	complement(373832..374596)	0	0	1	1	1	1	0	0	1	1	0	0	0	0	0	0	0	0
lmo0345	complement(374621..375067)	0	0	0	0	0	0	0	0	0	0	0	0	0	0	0	0	0	0
lmo0346	complement(375074..375838)	0	0	1	1	0	0	1	1	3	3	2	2	1	1	2	2	2	2
lmo0347	complement(375842..376492)	0	0	0	0	0	0	3	3	1	1	0	0	0	0	0	0	0	0
lmo0348	complement(376514..377509)	0	0	0	0	0	0	2	3	0	0	1	1	0	0	2	2	1	1
lmo0349	complement(377531..377872)	0	0	0	0	0	0	0	0	1	1	1	1	0	0	0	0	0	0
lmo0350	complement(377888..378319)	0	0	0	0	0	0	1	1	0	0	1	1	1	1	0	0	0	0
lmo0351	complement(378404..378781)	0	0	0	0	0	0	0	0	0	0	0	0	0	0	0	0	0	0
lmo0352	378964..379728	3	3	2	2	3	3	0	0	1	1	0	0	1	1	9	9	2	2
lmo0353	379794..380207	2	2	1	1	1	1	0	0	1	1	1	1	1	1	2	2	3	3
lmo0354	complement(380253..381779)	41	41	41	41	49	49	8	8	4	4	8	8	5	5	12	12	21	21
lmo0355	382016..383536	31	31	33	33	125	125	2	2	6	6	4	4	20	20	34	34	34	34
lmo0356	383710..384726	22	22	52	52	8	8	1	1	3	3	1	1	43	43	25	25	30	30
lmo0357	384926..385372	0	0	1	1	0	0	0	0	0	0	0	0	0	0	0	0	2	2
lmo0358	385386..386780	2	2	3	3	3	3	1	1	3	3	0	0	1	1	3	3	4	4
lmo0359	386780..387640	11	11	8	8	3	3	2	2	3	3	2	2	7	7	14	14	24	24
lmo0360	387697..388467	2	2	2	2	2	2	0	0	0	0	1	1	10	10	7	7	23	23
lmo0360a	complement(388451..388678)	0	0	2	2	4	4	0	0	0	0	0	0	3	3	6	6	16	16
lmo0361	complement(388807..389541)	14	14	36	36	1	1	5	5	5	5	5	5	1	1	3	3	6	6
lmo0362	complement(389538..389717)	8	8	5	5	1	1	0	0	0	0	1	1	0	0	2	2	2	2
lmo0363	complement(389813..390430)	2	2	2	2	3	3	3	3	0	0	0	0	0	0	0	0	1	1
lmo0364	390529..391473	3	3	10	10	6	6	0	0	0	0	0	0	4	4	9	9	4	4
lmo0365	391604..393052	48	48	71	71	10	10	38	38	92	92	32	32	24	24	13	13	30	30
lmo0366	393086..394246	40	40	54	54	4	4	4	4	5	5	11	11	3	3	3	3	2	2
lmo0367	394264..395529	31	31	41	41	3	3	1	1	0	0	0	0	5	5	5	5	4	4
lmo0368	395602..396111	6	6	8	8	4	4	0	0	0	0	0	0	1	1	6	6	4	4
lmo0369	396208..396927	78	78	89	89	69	69	3	3	14	14	4	4	12	12	42	42	56	56
lmo0370	396964..397299	63	63	50	50	56	56	0	0	0	0	0	0	16	16	27	27	39	39
lmo0371	complement(397340..398053)	18	18	14	14	18	18	3	3	0	0	1	1	5	5	7	7	23	23
lmo0372	398210..399652	0	0	2	2	0	0	1	1	0	0	1	1	5	5	3	3	4	4
lmo0373	399645..400979	1	1	1	1	1	1	10	10	0	0	3	3	1	1	1	1	3	3
lmo0374	400997..401299	0	0	2	2	0	0	1	1	2	2	0	0	0	0	0	0	0	0
lmo0375	401386..401580	10	10	7	7	11	11	0	0	0	0	1	1	18	18	20	20	43	43
lmo0376	complement(401619..402539)	11	11	13	13	14	14	3	3	1	1	3	3	13	13	32	32	44	44
lmo0377	402641..403060	20	20	34	34	15	15	0	0	1	1	2	2	4	4	7	7	7	7
lmo0378	403279..403725	0	0	0	0	1	1	0	0	0	0	0	0	0	0	0	0	0	0
lmo0379	403743..404198	0	0	0	0	1	1	5	5	1	1	0	0	0	0	0	0	1	1
lmo0380	404365..404994	0	0	0	0	0	0	0	0	0	0	0	0	2	2	0	0	2	2
lmo0381	405221..405607	1	1	1	1	0	0	0	0	0	0	0	0	1	1	0	0	0	0
lmo0382	complement(405680..406441)	40	40	30	30	25	25	0	0	1	1	0	0	5	5	8	8	16	16
lmo0383	406637..408103	0	0	2	2	0	0	1	1	0	0	0	0	0	0	1	1	0	0
lmo0384	408116..408937	0	0	0	0	0	0	3	3	6	6	3	3	0	0	2	2	2	2
lmo0385	408954..409931	0	0	2	2	0	0	0	0	0	0	3	3	0	0	0	0	1	1
lmo0386	409944..411860	0	0	1	1	0	0	7	7	5	5	4	4	1	1	1	1	1	1
lmo0387	411992..412363	7	7	11	11	9	9	14	14	3	3	5	5	17	17	30	30	43	43
lmo0388	412457..412825	57	57	76	76	48	48	0	0	1	1	0	0	26	26	56	56	118	118
lmo0389	complement(412849..413964)	10	10	12	12	8	8	5	5	3	3	1	1	5	5	12	12	8	8
lmo0390	414095..414760	15	15	10	10	17	17	1	1	2	2	2	2	1	1	9	9	6	6
lmo0391	414928..415227	18	18	24	24	19	19	0	0	0	0	1	1	1	1	7	7	16	16
lmo0392	415224..416168	36	36	61	61	51	51	9	9	16	16	1	1	9	9	42	42	32	32
lmo0393	416203..416652	22	22	29	29	35	35	0	0	2	2	0	0	3	3	14	14	13	13
lmo0394	416796..417479	124	124	170	170	232	233	0	0	0	0	2	2	17	17	22	22	38	38
lmo0395	417535..417960	10	10	6	6	4	4	3	3	0	0	0	0	6	6	13	13	13	13
lmo0396	complement(417963..418763)	9	9	23	23	13	13	13	13	32	32	9	9	13	13	12	12	22	22
lmo0397	418891..419373	8	8	17	17	11	11	0	0	1	1	0	0	5	5	14	14	26	26
lmo0398	419544..420002	0	0	0	0	0	0	0	0	0	0	0	0	0	0	0	0	0	0
lmo0399	419999..420331	2	2	0	0	0	0	1	1	0	0	0	0	0	0	1	1	1	1
lmo0400	420335..421447	0	0	0	0	0	0	3	3	1	1	0	0	0	0	0	0	0	0
lmo0401	421469..424096	5	5	2	2	2	2	1	1	2	2	1	1	0	0	4	4	10	10
lmo0402	424130..426064	7	7	15	15	5	5	1	1	1	1	1	1	5	5	5	5	5	5
lmo0403	426190..426606	18	18	23	23	33	33	0	0	0	0	0	0	5	5	8	8	14	14
lmo0404	426597..426995	33	33	35	35	49	49	0	0	0	0	1	1	18	18	40	40	85	85
lmo0405	427104..428111	26	26	34	34	23	23	1	1	0	0	0	0	27	27	24	24	66	67
lmo0406	428127..428507	9	9	13	13	5	5	3	3	1	1	1	1	4	4	6	6	12	12
lmo0407	428576..428968	13	13	13	13	16	16	3	3	1	1	1	1	27	27	47	47	79	79
lmo0408	428981..429403	23	23	26	26	24	24	0	0	0	0	0	0	13	13	22	22	20	20
lmo0409	429630..432095	4	4	1	1	2	2	4	4	1	1	0	0	2	2	3	3	10	10
lmo0411	complement(433153..434745)	20	20	22	22	27	27	18	18	15	15	3	3	9	9	28	28	35	35
lmo0412	complement(434945..435817)	2	2	2	2	16	16	2	2	1	1	1	1	5	5	6	6	12	12
lmo0413	436161..436352	4	4	2	2	0	0	0	0	0	0	0	0	4	4	2	2	3	3
lmo0414	436379..437188	28	28	49	49	44	44	0	0	0	0	0	0	5	5	12	12	22	22
lmo0415	437482..438882	571	571	664	664	760	760	4	5	2	2	3	3	76	76	199	199	236	236
lmo0416	439009..439212	2	2	1	1	1	1	0	0	1	1	0	0	0	0	3	3	0	0
lmo0417	439214..439624	1	1	4	4	2	2	0	0	0	0	0	0	2	2	3	3	4	4
lmo0418	complement(439677..439976)	10	10	8	8	12	12	0	0	0	0	0	0	4	4	4	4	15	15
lmo0419	complement(440056..440610)	6	6	7	7	10	10	0	0	0	0	0	0	2	2	5	5	6	6
lmo0420	440758..441570	10	10	8	8	10	10	0	0	2	2	1	1	18	18	14	14	31	31
lmo0421	complement(441622..442872)	61	61	117	117	41	41	7	7	6	6	4	4	153	153	316	316	350	350
lmo0422	complement(442869..443300)	19	19	21	21	6	6	0	0	1	1	2	2	63	63	164	164	168	168
lmo0423	complement(443303..443851)	49	49	62	62	24	24	5	5	1	1	2	2	89	89	139	139	160	160
lmo0424	complement(444031..444888)	3	3	2	2	2	2	0	0	0	0	0	0	1	1	1	1	4	4
lmo0425	445049..447010	3	3	1	1	0	0	2	2	1	1	0	0	0	0	0	0	2	2
lmo0426	447010..447474	0	0	0	0	0	0	0	0	0	0	0	0	1	1	1	1	0	0
lmo0427	447471..447791	0	0	2	2	0	0	0	0	0	0	0	0	0	0	0	0	1	1
lmo0428	447804..448910	3	3	2	2	0	0	0	0	0	0	1	1	0	0	1	1	2	2
lmo0429	448926..451508	7	7	8	8	1	1	2	2	1	1	0	0	4	4	8	8	9	9
lmo0430	complement(451531..452406)	7	7	9	9	14	14	5	5	1	1	3	3	3	3	9	9	9	9
lmo0431	452524..453093	2	2	4	4	1	1	0	0	1	1	0	0	0	0	1	1	1	1
lmo0432	453107..453853	1	1	3	3	4	4	0	0	0	0	0	0	0	0	1	1	2	2
lmo0433	454534..456936	348	348	410	410	641	641	3	3	3	3	9	9	196	196	623	623	553	553
lmo0434	457021..458913	37	37	48	48	74	74	1	1	1	1	0	0	55	55	133	133	138	138
lmo0435	459681..465722	11	11	20	20	10	10	23	23	35	35	18	19	14	14	28	28	34	34
lmo0436	complement(465934..466419)	11	11	11	11	11	11	0	0	7	8	2	2	12	12	22	22	38	38
lmo0437	466517..467362	4	4	8	8	1	1	0	0	0	0	0	0	1	1	3	3	10	10
lmo0438	467519..468136	0	0	0	0	0	0	0	0	3	3	0	0	1	1	2	2	0	0
lmo0439	complement(468169..469437)	11	11	10	10	1	1	0	0	1	1	1	1	6	6	13	13	33	33
lmo0440	469575..470078	2	2	4	4	3	3	0	0	0	0	0	0	5	5	10	10	11	11
lmo0441	complement(470122..472158)	25	25	30	30	22	22	9	9	16	16	15	15	9	9	20	20	39	39
lmo0442	472330..472644	1	1	1	1	0	0	0	0	0	0	0	0	0	0	0	0	2	2
lmo0443	472781..473710	25	25	31	31	32	32	0	0	1	1	0	0	9	9	42	42	51	51
lmo0444	473936..476716	7	7	13	13	7	7	3	3	2	2	4	4	11	11	11	11	10	10
lmo0445	476960..478447	12	12	42	42	14	14	3	3	2	2	2	2	29	29	68	68	81	81
lmo0446	478721..479710	2	2	3	3	0	0	2	2	2	2	0	0	0	0	2	2	2	2
lmo0447	479765..481153	0	0	0	0	2	2	7	7	6	6	5	8	1	1	1	1	4	4
lmo0448	481250..482701	3	3	2	2	2	2	1	1	4	4	4	4	3	3	0	0	1	1
lmo0448a	482713..482868	0	0	0	0	0	0	0	0	0	0	0	0	1	1	2	2	0	0
lmo0449	483166..483891	14	14	21	21	25	25	1	1	0	0	0	0	9	9	12	12	18	18
lmo0450	complement(483934..484599)	6	6	19	19	10	10	0	0	0	0	1	1	1	1	2	2	3	3
lmo0451	complement(484620..485375)	6	6	5	5	8	8	4	4	3	3	0	0	0	0	4	4	2	2
lmo0452	complement(485493..487652)	26	26	41	41	26	26	110	110	175	175	93	93	7	7	20	20	30	30
lmo0453	complement(487649..488797)	16	16	33	33	25	25	0	0	1	1	0	0	9	9	10	10	11	12
lmo0454	complement(488802..489749)	15	15	24	24	16	16	1	1	0	0	0	0	2	2	11	11	9	9
lmo0455	489905..491500	19	19	25	25	29	29	35	35	59	59	40	40	6	6	14	14	16	16
lmo0456	491634..492917	3	3	4	4	12	12	3	3	0	0	3	3	0	0	1	1	0	0
lmo0457	492918..494018	1	1	4	4	6	6	4	4	6	6	5	5	1	1	1	1	0	0
lmo0458	494011..495561	3	3	4	4	20	20	6	6	7	7	0	0	0	0	0	0	0	0
lmo0459	496381..497919	11	11	8	8	10	10	1	1	2	2	5	5	2	2	4	4	9	9
lmo0460	498171..500240	1	1	3	3	2	2	31	31	52	52	33	33	0	0	3	3	3	3
lmo0461	500306..500779	1	1	0	0	1	1	0	0	0	0	0	0	1	1	0	0	1	1
lmo0462	500799..501284	0	0	0	0	0	0	0	0	0	0	0	0	1	1	2	2	1	1
lmo0463	501312..501617	0	0	0	0	0	0	0	0	0	0	0	0	0	0	0	0	0	0
lmo0464	501693..501959	0	0	3	3	1	1	0	0	0	0	0	0	0	0	1	1	2	2
lmo0464a	502198..502362	0	0	0	0	0	0	0	0	0	0	0	0	0	0	0	0	0	0
lmo0465	complement(502424..502660)	0	0	1	1	1	1	0	0	3	3	0	0	0	0	0	0	0	0
lmo0466	502899..504629	16	16	31	31	12	12	0	0	4	4	1	1	6	6	14	14	14	14
lmo0467	504674..504997	1	1	2	2	5	5	0	0	0	0	0	0	0	0	4	4	3	3
lmo0468	504972..505277	0	0	0	0	2	2	0	0	1	1	2	2	0	0	1	1	2	2
lmo0469	505351..506223	25	25	33	33	12	12	0	0	1	1	0	0	16	16	20	20	27	27
lmo0470	506368..506997	12	12	30	30	7	7	0	0	0	0	1	1	13	13	33	33	63	63
lmo0471	507723..508733	104	104	90	90	96	96	1	1	5	5	0	0	48	48	78	78	110	110
lmo0472	509400..510287	23	23	30	31	24	25	0	0	0	0	1	1	14	14	20	20	31	31
lmo0473	510190..511212	16	16	27	27	12	12	0	0	1	1	0	0	8	8	13	13	23	23
lmo0474	511215..511562	4	4	7	7	5	5	3	3	1	1	0	0	0	0	4	4	7	7
lmo0475	511966..512208	8	8	3	3	4	4	0	0	0	0	0	0	6	6	8	8	11	11
lmo0476	complement(512291..513268)	3	3	8	8	1	1	3	3	1	1	1	1	3	3	4	4	13	13
lmo0477	514004..514381	128	129	126	128	241	247	0	0	0	0	0	0	3	3	5	5	10	10
lmo0478	514681..515058	67	67	39	41	88	89	0	0	0	0	0	0	1	1	0	0	0	0
lmo0479	515391..515750	8	8	10	10	27	27	0	0	0	0	3	3	0	0	4	4	2	2
lmo0480	516076..516636	4	4	2	2	4	4	0	0	0	0	2	2	0	0	1	1	2	2
lmo0481	516746..518446	21	21	17	17	24	24	5	5	9	9	7	7	5	5	21	21	20	20
lmo0482	518597..519700	24	24	33	33	39	39	2	2	2	2	3	3	15	15	25	25	49	49
lmo0483	519789..520268	4	4	4	4	2	2	0	0	0	0	1	1	6	6	11	11	10	10
lmo0484	520426..520791	29	29	31	31	3	3	0	0	1	1	1	1	10	10	27	27	18	18
lmo0485	520961..521536	25	25	37	37	2	2	0	0	0	0	0	0	8	8	18	18	13	13
lmo0486	521601..521771	23	23	56	56	25	25	0	0	0	0	0	0	7	7	8	8	19	19
lmo0487	521863..522591	10	10	21	21	26	26	0	0	1	1	0	0	20	20	24	24	38	38
lmo0488	complement(522628..523521)	0	0	6	6	3	3	0	0	0	0	1	1	2	2	4	4	1	1
lmo0489	523719..525713	12	12	12	12	5	5	1	1	0	0	0	0	3	3	12	12	6	6
lmo0490	525813..526688	7	7	14	14	22	22	0	0	4	4	0	0	0	0	1	1	1	1
lmo0491	526754..527512	9	9	14	14	10	10	0	0	0	0	1	1	3	3	8	8	17	17
lmo0492	complement(527580..528488)	38	38	36	36	51	51	5	5	2	2	1	1	6	6	22	22	35	35
lmo0493	complement(528563..530323)	2	2	6	6	3	3	1	1	2	2	1	1	0	0	5	5	2	2
lmo0494	530515..531108	24	24	31	31	28	28	44	44	119	119	58	58	13	13	22	22	33	33
lmo0495	531294..532253	23	23	22	22	35	35	5	5	6	6	1	1	17	17	26	26	28	28
lmo0496	532328..532552	5	5	9	9	1	1	0	0	0	0	1	1	5	5	18	18	34	34
lmo0497	complement(532603..534111)	14	14	22	22	19	19	1	1	2	2	0	0	2	2	7	7	9	9
lmo0498	534307..534756	0	0	0	0	0	0	0	0	2	2	0	0	0	0	0	0	0	0
lmo0499	534753..535421	0	0	0	0	0	0	1	1	0	0	0	0	0	0	0	0	0	0
lmo0500	535428..536078	0	0	0	0	0	0	0	0	0	0	0	0	0	0	0	0	0	0
lmo0501	536187..538247	1	1	1	1	0	0	6	6	3	3	1	1	1	1	0	0	0	0
lmo0502	538251..538853	0	0	0	0	0	0	1	1	1	1	0	0	0	0	0	0	0	0
lmo0503	538881..539348	0	0	0	0	0	0	0	0	3	3	5	5	0	0	0	0	2	2
lmo0504	539365..539763	1	1	0	0	0	0	0	0	2	2	1	1	0	0	1	1	1	1
lmo0505	539774..540424	2	2	1	1	1	1	1	1	0	0	0	0	0	0	0	0	0	0
lmo0506	540421..541467	4	4	2	2	1	1	77	77	63	63	23	23	7	7	10	10	16	16
lmo0507	541483..541776	0	0	1	1	1	1	1	1	0	0	0	0	0	0	0	0	0	0
lmo0508	541791..543062	2	2	2	2	1	1	3	3	0	0	0	0	2	2	3	3	6	6
lmo0509	543202..544137	65	65	92	92	71	71	10	10	8	8	10	10	14	14	32	32	41	41
lmo0510	544923..545501	3	3	6	6	7	7	1	1	0	0	1	1	3	3	7	7	7	7
lmo0511	545609..546289	10	10	15	15	15	15	0	0	0	0	0	0	3	3	10	10	13	13
lmo0512	complement(546314..546673)	43	43	29	29	38	38	0	0	1	1	1	1	4	4	12	12	16	16
lmo0513	complement(546680..547138)	6	6	17	17	15	15	0	0	0	0	0	0	10	10	6	6	15	15
lmo0514	547520..549337	3	3	4	4	2	2	1	1	0	0	0	0	0	0	1	1	1	1
lmo0515	549438..549869	20	20	18	18	9	9	0	0	2	2	2	2	26	26	21	21	63	63
lmo0516	complement(549916..551346)	5	5	8	8	8	8	0	0	0	0	2	2	3	3	13	13	18	18
lmo0517	complement(551467..552282)	0	0	0	0	1	1	5	5	2	2	1	1	0	0	0	0	0	0
lmo0518	complement(552563..552931)	22	22	21	21	14	14	1	1	2	2	2	2	56	56	32	32	73	73
lmo0519	553078..554493	29	29	58	58	61	61	0	0	2	2	1	1	35	35	57	57	47	47
lmo0520	554624..555628	12	12	12	12	5	5	4	4	1	1	1	1	14	14	20	20	33	33
lmo0521	complement(555660..556976)	8	8	8	8	4	4	1	1	8	8	0	0	8	8	14	14	18	18
lmo0522	557178..557930	5	5	8	8	19	19	1	1	3	3	2	2	3	3	10	10	16	16
lmo0523	558037..558480	3	3	3	3	5	5	0	0	1	1	0	0	1	1	4	4	6	6
lmo0524	complement(558526..560187)	34	34	49	49	34	34	2	2	3	3	0	0	28	28	49	49	61	61
lmo0525	560443..561774	10	10	15	15	11	11	4	4	1	1	2	2	3	3	6	6	7	7
lmo0526	complement(561819..562559)	0	0	3	3	3	3	1	1	1	1	1	1	2	2	3	3	2	2
lmo0527	562789..564264	16	16	25	25	24	24	0	0	0	0	1	1	9	9	27	27	36	36
lmo0528	564257..565753	3	3	11	11	6	6	3	3	1	1	1	1	6	6	12	12	11	11
lmo0529	565764..567014	0	0	9	9	2	2	2	2	2	2	1	1	3	3	7	7	7	7
lmo0530	567030..569081	8	8	18	18	6	6	0	0	0	0	0	0	1	1	7	7	13	13
lmo0531	569094..569948	15	15	16	16	7	7	5	5	6	6	4	4	32	32	48	48	110	110
lmo0532	570008..570838	5	5	15	15	6	6	12	12	13	13	10	10	2	2	5	5	12	12
lmo0533	570916..571185	3	3	9	9	7	7	0	0	1	1	0	0	1	1	2	2	4	4
lmo0534	571204..572559	31	31	47	47	54	54	1	1	2	2	1	1	8	8	23	23	30	30
lmo0535	complement(572600..573568)	29	29	45	45	32	32	0	0	0	0	2	2	26	26	46	46	62	62
lmo0536	573740..575062	1	1	1	1	2	2	0	0	0	0	0	0	2	2	1	1	2	2
lmo0537	575166..576437	6	6	13	13	8	8	1	1	2	2	1	1	4	4	5	5	12	12
lmo0538	576403..577584	8	8	12	12	10	10	1	1	0	0	2	2	3	3	7	7	7	7
lmo0539	complement(577632..578648)	102	102	182	182	47	47	6	6	1	1	1	1	171	171	299	299	415	415
lmo0540	578886..580079	61	61	112	112	56	56	3	3	1	1	1	1	19	19	30	30	28	28
lmo0541	complement(580119..581039)	61	61	69	69	0	0	3	3	3	3	0	0	7	7	7	7	17	17
lmo0542	complement(581150..581500)	0	0	0	0	0	0	0	0	0	0	0	0	0	0	1	1	0	0
lmo0543	complement(581519..582505)	0	0	0	0	0	0	0	0	0	0	0	0	0	0	0	0	1	1
lmo0544	complement(582526..583047)	0	0	0	0	0	0	25	25	37	37	32	32	2	2	1	1	2	2
lmo0545	complement(583072..583452)	0	0	0	0	0	0	0	0	0	0	2	2	0	0	0	0	0	0
lmo0546	complement(583507..584757)	0	0	0	0	0	0	7	7	5	5	4	4	0	0	1	1	0	0
lmo0547	complement(585015..585962)	4	4	3	3	3	3	1	1	1	1	1	1	1	1	7	7	8	8
lmo0548	586329..586994	0	0	0	0	0	0	4	5	4	8	29	32	1	1	0	0	2	2
lmo0549	587012..589033	1	1	0	0	0	0	2	2	2	2	0	0	1	1	0	0	1	1
lmo0550	589066..589362	0	0	0	0	0	0	1	1	0	0	0	0	0	0	0	0	0	0
lmo0551	589406..590248	1	1	2	2	0	0	0	0	4	4	1	1	0	0	2	2	0	0
lmo0552	590324..591355	2	2	0	0	0	0	0	0	2	2	1	2	1	1	1	1	1	1
lmo0553	complement(591412..592047)	61	61	76	76	88	88	1	1	0	0	0	0	25	25	49	49	58	58
lmo0554	592257..593438	7	7	14	14	8	8	1	1	1	1	0	0	47	47	76	76	93	93
lmo0555	593528..595006	37	37	67	67	29	29	2	2	2	2	1	1	23	23	69	69	94	94
lmo0556	595135..595842	17	17	11	11	10	10	2	2	0	0	0	0	6	6	12	12	21	21
lmo0557	595843..596538	19	19	30	30	24	24	0	0	1	1	2	2	6	6	10	10	16	16
lmo0558	complement(596580..597620)	42	42	66	66	28	28	0	0	0	0	1	1	12	12	21	21	43	43
lmo0559	598020..598925	2	2	8	8	5	5	0	0	0	0	1	1	7	7	8	8	13	13
lmo0560	complement(598968..600344)	444	444	654	654	302	302	3	3	3	3	2	2	70	70	128	128	169	169
lmo0561	complement(600837..601148)	17	17	15	15	10	10	0	0	0	0	0	0	0	0	0	0	1	1
lmo0562	complement(601149..601466)	7	7	13	13	1	1	0	0	0	0	1	1	3	3	4	4	12	12
lmo0563	complement(601463..602218)	37	37	25	25	14	14	0	0	0	0	0	0	0	0	9	9	9	9
lmo0564	complement(602208..602930)	102	102	91	91	49	49	2	2	3	3	3	3	1	1	5	5	2	2
lmo0565	complement(602909..603535)	10	10	11	11	3	3	0	0	1	1	0	0	2	2	5	5	6	6
lmo0566	complement(603536..604120)	11	11	13	13	8	8	1	1	0	0	0	0	2	2	7	7	6	6
lmo0567	complement(604121..605404)	23	23	26	26	8	8	0	0	0	0	1	1	2	2	12	12	10	10
lmo0568	complement(605401..606042)	26	26	27	27	12	12	1	1	0	0	0	0	1	1	11	11	12	12
lmo0569	complement(606039..607220)	25	25	20	20	24	24	2	2	5	5	7	7	16	16	18	18	33	33
lmo0570	607372..608199	15	15	14	14	6	6	0	0	0	0	0	0	8	8	13	13	21	21
lmo0571	complement(608184..608480)	7	7	5	5	6	6	0	0	0	0	0	0	0	0	2	2	7	7
lmo0572	608557..609588	22	22	24	24	19	19	3	3	0	0	0	0	5	5	11	11	16	16
lmo0573	complement(609629..610924)	35	35	60	60	8	8	28	28	151	151	4	4	66	66	89	89	136	136
lmo0574	611240..612634	4	4	12	12	6	6	2	2	1	1	2	2	8	8	15	15	20	20
lmo0575	612678..613406	16	16	22	22	23	23	6	6	11	11	13	13	11	11	27	27	19	19
lmo0576	613836..615299	3	3	7	7	6	6	0	0	1	1	3	3	9	9	18	18	21	21
lmo0577	complement(615353..615811)	10	10	16	16	17	17	0	0	0	0	0	0	5	5	10	10	17	17
lmo0578	complement(615825..616577)	10	10	24	24	11	11	2	2	6	6	1	1	5	5	10	10	8	8
lmo0579	616742..616951	6	6	9	9	2	2	0	0	0	0	0	0	4	4	9	9	15	15
lmo0580	616973..617629	26	26	33	33	10	10	19	19	16	16	14	14	12	12	24	24	30	30
lmo0581	complement(617660..618844)	33	33	52	52	86	86	0	0	2	2	2	2	29	29	24	24	50	50
lmo0582	complement(618932..620380)	487	487	666	666	968	968	1	1	0	0	0	0	74	74	97	97	129	129
lmo0583	620805..623135	52	52	69	69	51	51	6	6	4	4	1	1	8	8	30	30	48	48
lmo0584	623251..624423	63	63	103	103	64	64	2	2	0	0	1	1	57	57	137	137	177	177
lmo0585	624682..625395	0	0	4	4	4	4	2	2	6	6	5	5	0	0	1	1	0	0
lmo0586	625463..626488	0	0	1	1	1	1	3	3	0	0	1	1	1	1	1	1	1	1
lmo0587	626506..628971	2	2	1	1	6	6	4	4	16	16	3	3	6	6	4	4	8	8
lmo0588	629088..630491	13	13	26	26	10	10	0	0	3	3	2	2	4	4	8	8	8	8
lmo0589	630629..631042	8	8	2	2	3	3	0	0	2	2	2	2	9	9	19	19	21	21
lmo0590	631045..632811	15	15	33	33	2	2	4	4	2	2	2	2	17	17	51	51	58	58
lmo0591	632811..633581	11	11	10	10	8	8	7	7	7	7	3	3	12	12	8	8	22	22
lmo0592	633709..634251	19	19	26	26	12	12	1	1	1	1	0	0	21	21	34	34	55	55
lmo0593	634479..635279	31	31	38	38	63	63	4	4	1	1	2	2	32	32	72	72	82	82
lmo0594	complement(635317..636423)	11	11	18	18	16	16	0	0	0	0	1	1	6	6	10	10	20	20
lmo0595	complement(636440..637717)	4	4	6	6	8	8	1	1	15	15	4	4	1	1	9	9	15	15
lmo0596	638165..638692	79	79	96	96	51	51	1	1	1	1	1	1	181	181	299	299	372	372
lmo0597	complement(638781..639482)	15	15	19	19	10	10	3	3	0	0	0	0	6	6	13	13	18	18
lmo0597a	complement(639558..640106)	1	1	1	1	1	1	0	0	0	0	0	0	0	0	0	0	0	0
lmo0599	640300..640632	4	4	4	4	3	3	1	1	6	6	0	0	1	1	2	2	2	2
lmo0600	640625..641215	7	7	8	8	5	5	2	2	2	2	4	4	5	5	0	0	6	6
lmo0601	641208..642308	5	5	17	17	10	10	1	1	1	1	1	1	9	9	9	9	10	10
lmo0602	642414..642914	65	65	56	56	26	26	1	1	0	0	2	2	29	29	48	48	75	75
lmo0603	complement(642962..643348)	16	16	27	27	15	15	0	0	1	1	1	1	6	6	8	8	5	5
lmo0604	complement(643400..643744)	7	7	5	5	15	15	0	0	0	0	0	0	1	1	3	3	3	3
lmo0605	complement(643891..645231)	6	6	8	8	19	19	5	5	7	7	7	7	4	4	10	10	9	9
lmo0606	645397..645858	16	16	29	29	19	19	2	2	0	0	0	0	23	23	34	34	22	22
lmo0607	645878..647590	59	59	79	79	45	45	4	4	8	8	2	2	40	40	96	96	113	113
lmo0608	647587..649404	116	116	136	136	72	72	3	3	8	8	1	1	117	117	259	259	329	329
lmo0609	649520..649819	61	61	71	71	30	30	0	0	0	0	0	0	23	23	21	21	31	31
lmo0610	complement(649864..651633)	11	11	19	19	5	5	1	1	1	1	0	0	16	16	27	27	30	30
lmo0611	complement(651794..652420)	68	68	115	115	34	34	3	3	0	0	0	0	15	15	42	42	46	46
lmo0612	652589..653044	14	14	13	13	2	2	0	0	1	1	0	0	6	6	6	6	12	12
lmo0613	653041..653982	35	35	47	47	11	11	46	46	107	107	40	40	21	21	37	37	49	49
lmo0614	654078..654611	8	8	15	15	11	11	2	2	2	2	0	0	11	11	16	16	35	35
lmo0615	complement(654608..654850)	3	3	6	6	4	4	0	0	0	0	0	0	14	14	23	23	28	28
lmo0616	654957..656708	11	11	20	20	23	23	3	3	1	1	2	2	5	5	2	2	19	19
lmo0617	complement(656749..657243)	1	1	1	1	0	0	0	1	3	3	0	0	1	1	3	3	1	2
lmo0618	complement(657323..658465)	6	6	15	15	14	14	2	2	5	5	3	3	2	2	8	8	15	15
lmo0619	658572..659027	2	2	1	1	0	0	0	0	0	0	0	0	1	1	0	0	1	1
lmo0620	659083..659475	3	3	7	7	3	3	1	1	0	0	0	0	4	4	5	5	10	10
lmo0621	659572..660312	3	3	4	4	0	0	0	0	0	0	0	0	2	2	2	2	2	2
lmo0622	660398..660676	0	0	4	4	3	3	0	0	0	0	0	0	0	0	0	0	4	4
lmo0623	660692..660958	12	12	10	10	10	10	0	0	0	0	0	0	0	0	2	2	2	2
lmo0624	complement(660996..661439)	11	11	21	21	16	16	0	0	1	1	1	1	3	3	18	18	17	17
lmo0625	complement(661470..662171)	17	17	19	19	24	24	0	0	0	0	0	0	22	22	40	40	63	63
lmo0626	complement(662257..663936)	17	17	37	37	33	33	244	244	265	265	297	297	41	41	59	59	77	77
lmo0627	664242..668990	4	4	2	2	1	1	16	16	13	13	17	17	1	1	3	3	3	3
lmo0628	669086..669361	2	2	3	3	1	1	0	0	0	0	0	0	1	1	3	3	4	4
lmo0629	669423..669950	7	7	4	4	6	6	18	19	45	45	9	9	5	5	11	11	15	15
lmo0630	670309..672339	2	2	0	0	0	0	1	1	0	0	2	2	0	0	0	0	0	0
lmo0631	672341..672793	0	0	0	0	0	0	3	3	0	0	0	0	0	0	0	0	0	0
lmo0632	672794..673855	0	0	1	1	1	1	1	1	1	1	1	1	0	0	0	0	1	1
lmo0633	673870..674178	0	0	0	0	0	0	0	0	0	0	0	0	0	0	0	0	0	0
lmo0634	674205..675473	0	0	0	0	0	0	3	3	3	3	1	1	0	0	0	0	0	0
lmo0635	675563..676267	8	8	5	5	5	5	0	0	0	0	0	0	1	1	4	4	0	0
lmo0636	676372..676788	5	5	2	2	3	3	0	0	5	5	0	0	4	4	8	8	14	14
lmo0637	676802..677395	18	18	14	14	12	12	1	1	6	6	5	5	5	5	18	18	30	30
lmo0638	678494..679123	3	3	1	1	6	6	1	1	1	1	1	1	0	0	0	0	2	2
lmo0639	679763..680296	2	2	3	3	9	9	0	0	0	0	0	0	3	3	0	0	1	1
lmo0640	680360..681277	8	8	10	10	10	10	0	0	2	2	2	2	2	2	7	7	19	19
lmo0641	681543..683423	71	71	66	66	508	508	23	23	15	15	11	11	75	75	167	167	190	190
lmo0642	683519..684247	5	5	8	8	7	7	9	9	0	0	0	0	13	13	15	15	25	25
lmo0643	684390..685040	0	0	0	0	0	0	0	0	0	0	0	0	0	0	0	0	0	0
lmo0644	complement(685083..686903)	66	66	100	100	73	73	0	0	1	1	1	1	34	34	57	57	58	58
lmo0645	687138..688529	18	18	22	22	25	25	3	3	7	7	3	3	19	19	21	21	56	56
lmo0646	688619..689458	53	53	92	92	13	13	3	3	0	0	2	2	97	97	105	105	161	161
lmo0647	complement(689541..689825)	12	12	42	42	9	9	0	0	2	2	0	0	41	41	62	62	125	125
lmo0648	689923..690873	14	14	17	17	9	9	3	3	2	2	2	2	58	58	62	62	104	104
lmo0649	690897..691538	10	10	9	9	0	0	2	2	2	2	1	1	5	5	12	12	5	5
lmo0650	691581..694271	25	25	59	59	17	17	16	16	22	22	8	8	32	32	51	51	70	70
lmo0651	694317..694964	27	27	30	30	30	30	0	0	2	2	2	2	14	14	26	26	31	31
lmo0652	complement(694973..695509)	5	5	4	4	2	2	0	0	0	0	0	0	2	2	5	5	10	10
lmo0653	complement(695496..696416)	46	46	77	77	52	52	0	0	1	1	3	3	34	34	50	50	95	95
lmo0654	696606..696815	2	2	5	5	7	7	0	0	0	0	0	0	5	5	17	17	13	13
lmo0655	696883..697590	7	7	7	7	1	1	1	1	0	0	0	0	12	12	17	17	28	28
lmo0656	complement(697634..698197)	38	38	54	54	23	23	0	0	0	0	1	1	17	17	41	41	84	84
lmo0657	698317..698733	8	8	2	2	2	2	2	2	7	7	0	0	3	3	5	5	7	7
lmo0658	698785..699420	6	6	3	3	5	5	0	0	0	0	0	0	5	5	6	6	4	4
lmo0659	complement(699410..700306)	0	0	2	2	0	0	0	0	3	3	0	0	0	0	0	0	0	0
lmo0660	700537..700821	0	0	0	0	1	1	0	0	0	0	0	0	0	0	1	1	1	1
lmo0661	complement(700876..701184)	3	3	2	2	1	1	0	0	0	0	0	0	1	1	0	0	0	0
lmo0662	complement(701247..702062)	38	38	44	44	24	24	0	0	1	1	0	0	9	9	16	16	14	14
lmo0663	complement(702088..702954)	36	36	53	53	38	38	0	0	0	0	2	2	10	10	13	13	21	21
lmo0664	703128..703691	3	3	7	7	7	7	0	0	2	2	1	1	11	11	12	12	36	36
lmo0665	703688..703951	3	3	5	5	2	2	0	0	0	0	0	0	0	0	3	3	8	8
lmo0666	703961..704338	20	20	40	40	13	13	0	0	0	0	1	1	7	7	12	12	23	23
lmo0667	704452..705387	16	16	30	30	15	15	9	9	14	14	5	5	4	4	12	12	16	16
lmo0668	705380..706150	15	15	27	27	14	14	5	5	5	5	0	0	3	3	6	6	17	17
lmo0669	706408..707292	44	44	61	61	13	13	1	1	0	0	0	0	29	29	53	53	77	77
lmo0670	707310..707486	11	11	13	13	2	2	0	0	0	0	0	0	9	9	26	26	48	48
lmo0671	707612..708220	2	2	3	3	2	2	2	2	0	0	0	0	3	3	5	5	3	3
lmo0672	709134..709562	6	6	17	17	15	15	2	2	3	3	0	0	8	8	19	19	33	33
lmo0673	complement(709601..709810)	1	1	9	9	2	2	0	0	0	0	0	0	3	3	2	2	5	5
lmo0674	complement(709829..710749)	8	8	25	25	7	7	20	20	31	31	19	19	24	24	53	53	51	51
lmo0675	711121..711435	5	5	4	4	1	1	0	0	1	1	0	0	1	1	3	3	5	5
lmo0676	711428..712195	0	0	2	2	1	1	1	1	0	0	0	0	1	1	3	3	10	10
lmo0677	712208..712480	1	1	1	1	0	0	1	1	1	1	0	0	4	4	3	3	3	3
lmo0678	712483..713244	0	0	1	1	0	0	2	2	1	1	0	0	0	0	0	0	1	1
lmo0679	713260..714306	0	0	0	0	1	1	0	0	2	2	1	1	2	2	0	0	1	1
lmo0680	714353..716428	0	0	1	1	0	0	4	4	3	3	3	3	0	0	0	0	0	0
lmo0681	716450..717673	0	0	1	1	0	0	4	4	8	8	4	4	0	0	1	1	1	1
lmo0682	717670..718449	0	0	0	0	0	0	0	0	0	0	0	0	0	0	0	0	0	0
lmo0683	718478..719266	0	0	0	0	0	0	0	0	0	0	0	0	0	0	1	1	0	0
lmo0684	719291..719626	0	0	0	0	0	0	0	0	0	0	0	0	0	0	0	0	0	0
lmo0685	719653..720504	0	0	0	0	0	0	1	1	0	0	0	0	0	0	0	0	0	0
lmo0686	720464..721291	0	0	0	0	0	0	0	0	3	3	0	0	0	0	0	0	0	0
lmo0687	721301..721801	0	0	0	0	0	0	1	1	0	0	1	1	0	0	0	0	0	0
lmo0688	721824..723737	1	1	1	1	0	0	2	2	0	0	0	0	0	0	1	1	4	4
lmo0689	723750..724658	1	1	1	1	3	3	2	2	4	4	1	1	1	1	0	0	2	2
lmo0690	724896..725759	6	6	5	5	4	4	1	1	4	4	0	0	0	0	0	0	3	3
lmo0691	726034..726393	2	2	1	1	0	0	0	0	0	0	1	1	0	0	0	0	0	0
lmo0692	726413..728269	1	1	0	0	1	1	14	14	37	37	12	12	1	1	1	1	1	1
lmo0693	728282..728581	0	0	1	1	0	0	0	0	0	0	0	0	0	0	0	0	0	0
lmo0694	728600..729010	0	0	1	1	0	0	0	0	2	2	1	1	0	0	0	0	0	0
lmo0695	729026..730072	0	0	0	0	0	0	7	7	2	2	4	4	0	0	0	0	0	0
lmo0696	730074..730496	0	0	0	0	0	0	0	0	0	0	0	0	0	0	0	0	1	1
lmo0697	730516..731751	1	1	0	0	1	1	4	4	5	5	0	0	0	0	0	0	1	1
lmo0698	731765..732001	1	1	1	1	0	0	0	0	0	0	0	0	0	0	0	0	0	0
lmo0699	732022..733014	1	1	0	0	1	1	2	2	2	2	1	1	0	0	0	0	0	0
lmo0700	733017..734564	0	0	0	0	4	4	3	3	0	0	0	0	1	1	0	0	0	0
lmo0701	734570..735973	2	2	2	2	2	2	3	3	5	5	3	3	0	0	0	0	2	2
lmo0702	735996..737162	1	1	0	0	0	0	1	1	1	1	0	0	0	0	0	0	0	0
lmo0703	737269..737733	0	0	0	0	0	0	0	0	3	3	0	0	0	0	0	0	0	0
lmo0704	737743..738171	0	0	0	0	0	0	0	0	0	0	0	0	0	0	0	0	1	1
lmo0705	738191..739711	1	1	0	0	1	1	1	1	1	1	1	1	0	0	2	2	0	0
lmo0706	739723..740598	0	0	0	0	0	0	0	0	0	0	0	0	0	0	0	0	1	1
lmo0707	740610..741899	0	0	0	0	2	2	0	0	0	0	0	0	1	1	0	0	0	0
lmo0708	741918..742304	0	0	0	0	1	1	0	0	1	1	0	0	0	0	0	0	0	0
lmo0709	742276..742557	0	0	0	0	0	0	0	0	0	0	0	0	0	0	0	0	0	0
lmo0710	742578..742979	0	0	0	0	0	0	0	0	0	0	0	0	0	0	0	0	0	0
lmo0711	742991..743401	0	0	0	0	0	0	0	0	0	0	0	0	0	0	0	0	0	0
lmo0712	743418..743714	0	0	0	0	0	0	0	0	0	0	0	0	0	0	0	0	0	0
lmo0713	743782..745434	3	3	1	1	0	0	1	1	0	0	0	0	2	2	0	0	1	1
lmo0714	745437..746543	1	1	2	2	0	0	1	1	0	0	0	0	0	0	0	0	1	1
lmo0715	746530..747222	0	0	1	1	0	0	0	0	0	0	0	0	0	0	2	2	0	0
lmo0716	747219..748520	2	2	4	4	0	0	1	1	0	0	0	0	0	0	0	0	1	1
lmo0717	748537..749205	0	0	0	0	0	0	1	1	1	1	0	0	0	0	0	0	0	0
lmo0718	749219..749863	0	0	0	0	0	0	0	0	0	0	0	0	0	0	1	1	0	0
lmo0719	749985..750311	3	3	2	2	1	1	0	0	1	1	0	0	0	0	3	3	2	2
lmo0720	750311..750634	6	6	5	5	2	2	0	0	0	0	0	0	0	0	2	2	7	7
lmo0721	complement(750680..751327)	92	92	125	125	128	128	0	0	0	0	0	0	25	25	53	53	98	98
lmo0722	751598..753328	21	21	26	26	4	4	0	0	2	2	0	0	54	54	79	79	89	89
lmo0723	753490..755295	15	15	7	7	3	3	0	0	1	1	0	0	15	15	21	21	23	23
lmo0724	755308..756036	3	3	9	9	1	1	0	0	0	0	0	0	4	4	5	5	7	7
lmo0725	complement(756079..756291)	14	14	30	30	24	24	0	0	0	0	0	0	0	0	6	6	14	14
lmo0726	756494..756637	0	1	0	0	0	1	0	0	0	0	0	0	0	0	0	1	0	0
lmo0727	756738..758543	55	55	65	65	80	80	0	0	1	1	0	0	91	91	158	158	203	203
lmo0728	758656..759396	35	35	40	40	15	15	2	2	1	1	0	0	15	15	28	28	56	56
lmo0729	759479..759958	10	10	9	9	2	2	0	0	0	0	1	1	12	12	26	26	30	30
lmo0730	759972..760310	12	12	18	18	11	11	0	0	1	1	0	0	42	42	31	31	112	112
lmo0731	760455..760859	49	49	80	80	108	108	0	0	2	2	0	0	75	75	85	85	143	143
lmo0732	761552..763468	1	1	2	2	2	2	143	143	0	0	3	3	6	6	3	3	4	4
lmo0733	763798..764307	3	3	1	1	2	2	3	3	0	0	0	0	3	3	3	3	3	3
lmo0734	complement(764465..765469)	8	8	7	7	12	12	1	1	0	0	1	1	4	4	3	3	4	4
lmo0735	765683..766354	1	1	0	0	0	0	0	0	1	1	0	0	1	1	2	2	2	2
lmo0736	766351..766797	1	1	1	1	0	0	5	5	3	3	1	1	0	0	1	1	1	1
lmo0737	766810..767742	3	3	0	0	0	0	8	8	12	12	7	7	1	1	1	1	2	2
lmo0738	767766..769619	1	1	1	1	0	0	0	0	3	3	1	1	0	0	2	2	3	3
lmo0739	769639..771012	5	5	5	5	5	5	2	2	0	0	3	3	3	3	5	5	6	6
lmo0740	complement(771026..771685)	4	4	6	6	2	2	0	0	1	1	2	2	1	1	3	3	3	3
lmo0741	771949..772326	0	0	0	0	0	0	0	0	1	1	0	0	0	0	0	0	0	0
lmo0742	772310..772999	0	0	0	0	1	1	0	0	0	0	0	0	0	0	0	0	0	0
lmo0743	772996..773700	0	0	1	1	2	2	0	0	0	0	0	0	0	0	0	0	1	1
lmo0744	773715..775715	1	1	0	0	0	0	0	0	3	3	2	2	0	0	0	0	1	1
lmo0745	775744..776247	0	0	1	1	0	0	0	0	0	0	0	0	0	0	0	0	0	0
lmo0746	complement(776398..776697)	0	0	0	0	0	0	0	0	1	1	0	0	0	0	0	0	0	0
lmo0747	776761..777102	0	0	0	0	0	0	0	0	0	0	0	0	0	0	0	0	0	0
lmo0748	777209..777496	5	5	6	6	0	0	0	0	0	0	0	0	2	2	9	9	5	5
lmo0749	777493..777699	5	5	4	4	4	4	0	0	0	0	0	0	0	0	4	4	4	4
lmo0750	777692..778207	15	15	15	15	7	7	2	2	0	0	0	0	3	3	9	9	12	12
lmo0751	778262..778558	10	10	27	27	15	15	1	1	2	2	1	1	129	129	192	192	410	410
lmo0752	778654..779490	12	12	18	18	12	12	3	3	4	4	7	7	5	5	14	14	18	18
lmo0753	779616..780296	3	3	3	3	1	1	2	2	7	8	6	6	3	3	4	4	5	5
lmo0754	780377..780988	0	0	3	3	2	2	0	0	0	0	0	0	0	0	4	4	3	3
lmo0755	781103..781924	8	8	14	14	16	16	1	1	5	5	3	3	4	4	8	8	13	13
lmo0756	781896..782801	7	7	11	11	18	18	0	0	0	0	1	1	8	8	10	10	14	14
lmo0757	782794..783774	14	14	20	20	31	31	0	0	0	0	0	0	4	4	5	5	3	3
lmo0758	783901..784788	13	13	20	20	4	4	1	1	1	1	3	3	3	3	11	11	12	12
lmo0759	784788..785747	25	25	23	23	7	7	0	0	1	1	1	1	8	8	19	19	20	20
lmo0760	785754..786362	14	14	29	29	2	2	2	2	1	1	0	0	2	2	9	9	3	3
lmo0761	786372..786992	6	6	6	6	1	1	0	0	0	0	0	0	4	4	9	9	8	8
lmo0762	787320..788576	24	24	33	33	38	38	0	0	2	2	2	2	11	11	15	15	18	18
lmo0763	788642..789514	21	21	52	52	54	54	0	0	2	2	3	3	30	30	57	57	48	48
lmo0764	789520..790509	25	25	30	30	32	32	1	1	0	0	0	0	10	10	30	30	25	25
lmo0765	790662..791960	0	0	0	0	0	0	34	34	17	17	9	9	0	0	0	0	1	1
lmo0766	791977..792867	0	0	0	0	1	1	1	1	0	0	0	0	0	0	0	0	0	0
lmo0767	792879..793754	0	0	0	0	0	0	1	1	1	1	2	2	0	0	0	0	0	0
lmo0768	793777..795030	1	1	0	0	1	1	0	0	1	1	2	2	0	0	1	1	2	2
lmo0769	795034..796062	0	0	0	0	0	0	1	1	1	1	0	0	0	0	0	0	2	2
lmo0770	complement(796075..797193)	37	37	28	28	16	16	0	0	3	3	2	2	3	3	25	25	15	15
lmo0771	797353..798105	14	14	27	27	24	25	0	0	2	2	2	2	4	4	9	9	12	12
lmo0772	798141..798788	8	8	7	7	21	21	0	0	0	0	0	0	3	3	6	6	8	8
lmo0773	complement(798828..799817)	10	10	23	23	22	22	1	1	0	0	2	2	2	2	4	4	7	7
lmo0774	799996..800925	18	18	36	36	28	28	5	5	1	1	2	2	14	14	23	23	37	37
lmo0775	800965..801297	24	24	29	29	13	13	0	0	0	0	0	0	2	2	5	5	6	6
lmo0776	complement(801336..802202)	1	1	1	1	2	2	0	0	0	0	0	0	0	0	0	0	1	1
lmo0777	802356..802739	49	49	56	56	45	45	2	2	1	1	3	3	7	7	6	6	18	18
lmo0778	803201..803548	18	18	24	24	17	17	0	0	2	2	0	0	3	3	6	6	3	3
lmo0779	complement(803745..804212)	31	31	35	35	32	32	1	1	1	1	2	2	23	23	22	22	33	33
lmo0780	804382..804729	2	2	1	1	2	2	0	0	0	0	0	0	0	0	0	0	2	2
lmo0781	complement(804887..805765)	64	64	88	88	23	23	7	7	1	1	2	2	53	53	101	101	101	101
lmo0782	complement(805784..806596)	40	40	46	46	13	13	1	1	1	1	1	1	23	23	45	45	52	52
lmo0783	complement(806770..807255)	26	26	27	27	7	7	0	0	0	0	0	0	18	18	31	31	31	31
lmo0784	complement(807255..807689)	26	26	22	22	6	6	3	3	10	10	2	2	15	15	27	27	38	38
lmo0785	complement(807976..810792)	18	18	24	24	24	24	0	0	6	6	0	0	35	35	49	49	69	69
lmo0786	810985..811620	6	6	14	14	10	10	0	0	2	3	1	1	4	4	14	14	8	8
lmo0787	811813..813189	22	22	43	43	33	33	0	0	0	0	0	0	6	6	19	19	27	27
lmo0788	813451..817878	114	114	111	111	104	104	12	12	9	9	7	7	23	23	34	34	40	40
lmo0789	complement(817914..818762)	9	9	13	13	6	6	0	0	0	0	1	1	3	3	10	10	10	10
lmo0790	complement(818789..819265)	8	8	10	10	1	1	0	0	0	0	0	0	3	3	6	6	10	10
lmo0791	819389..820039	13	13	14	14	17	17	0	0	0	0	0	0	10	10	17	17	26	26
lmo0792	820145..821035	2	2	8	8	7	7	2	2	3	3	3	3	1	1	0	0	0	0
lmo0793	complement(821070..821771)	5	5	5	5	19	19	0	0	0	0	0	0	2	2	6	6	6	6
lmo0794	complement(821886..822527)	67	67	57	57	22	22	3	3	6	6	1	1	18	18	46	46	48	48
lmo0795	complement(822611..823531)	4	4	9	9	17	17	1	1	0	0	0	0	19	19	35	35	41	41
lmo0796	complement(823638..824168)	110	110	137	137	57	57	2	2	1	1	1	1	95	95	154	154	169	169
lmo0797	824423..824884	12	12	19	19	17	17	0	0	0	0	0	0	1	1	3	3	5	5
lmo0798	complement(824936..826396)	51	51	101	101	26	26	4	4	4	4	2	2	13	13	34	34	43	43
lmo0799	complement(826752..827513)	52	52	88	88	22	22	0	0	0	0	1	1	8	8	26	26	27	27
lmo0800	827666..828016	11	11	26	26	3	3	1	1	0	0	0	0	13	13	14	14	12	12
lmo0801	828168..830108	1	1	3	3	2	2	0	0	2	2	1	1	2	2	3	3	6	6
lmo0802	830259..830897	2	2	3	3	6	6	0	0	0	0	0	0	2	2	5	5	11	11
lmo0803	831025..833073	28	28	27	27	37	37	19	19	19	19	2	2	19	19	26	26	68	68
lmo0804	complement(833117..833587)	4	4	5	5	3	3	0	1	0	0	0	0	7	7	9	9	12	12
lmo0805	complement(833615..834076)	7	7	11	11	3	3	0	0	3	3	3	3	2	2	5	5	6	6
lmo0806	834287..834829	1	1	1	1	2	2	0	0	0	0	0	0	1	1	4	4	5	5
lmo0807	834845..835939	4	4	7	7	3	3	0	0	3	3	0	0	3	3	7	7	10	10
lmo0808	835939..836748	0	0	1	1	1	1	0	0	1	1	1	1	6	6	7	7	6	6
lmo0809	836745..837551	2	2	3	3	4	4	0	0	3	3	0	0	2	2	8	8	10	10
lmo0810	837548..838621	0	0	5	5	2	2	0	0	0	0	0	0	2	2	8	8	4	4
lmo0811	838751..839452	167	167	223	223	29	29	5	5	0	0	1	1	67	67	141	141	135	135
lmo0812	839520..840062	30	30	32	32	20	20	3	3	4	4	2	2	7	7	8	8	11	11
lmo0813	840200..841072	11	11	21	21	17	17	0	0	1	1	0	0	5	5	8	8	11	11
lmo0814	841157..842086	12	12	6	6	17	17	0	0	0	0	0	0	3	3	6	6	5	5
lmo0815	842313..842765	7	7	5	5	2	2	0	0	1	1	1	1	2	2	9	9	13	13
lmo0816	842781..843287	11	11	11	11	11	11	0	0	0	0	0	0	6	6	16	16	18	18
lmo0817	complement(843311..843724)	3	3	5	5	14	14	0	0	0	0	0	0	3	3	2	2	3	3
lmo0818	843949..846579	23	23	27	27	15	15	5	5	6	6	8	8	30	30	38	38	61	61
lmo0819	846594..847442	31	31	29	29	5	5	2	2	1	1	0	0	16	16	34	34	26	26
lmo0820	847552..848109	13	13	11	11	6	6	10	10	15	15	8	8	18	18	20	20	32	32
lmo0821	848126..848788	10	10	24	24	17	17	1	1	0	0	1	1	14	14	28	28	40	40
lmo0822	complement(848804..849193)	9	9	15	15	9	9	0	0	0	0	0	0	10	10	18	18	21	21
lmo0823	849314..850138	14	14	40	40	13	13	1	1	0	0	1	1	7	7	8	8	7	7
lmo0824	850216..851184	1	1	3	3	5	5	1	1	1	1	0	0	2	2	5	5	1	1
lmo0825	851225..852505	10	10	9	9	6	6	5	5	1	1	2	2	1	1	7	7	9	9
lmo0826	852704..854338	26	26	33	33	18	18	0	0	1	1	0	0	3	3	13	13	13	13
lmo0827	854443..854748	0	0	0	1	0	0	0	0	0	0	0	0	0	0	0	1	0	1
lmo0828	854745..855581	0	2	0	3	0	4	0	2	0	0	0	0	0	6	0	19	1	31
lmo0829	855759..859406	149	149	159	159	150	150	8	8	6	6	2	2	22	22	40	40	53	53
lmo0830	complement(859656..861617)	17	17	22	22	20	20	1	1	0	0	1	1	11	11	29	29	25	25
lmo0831	complement(861731..862642)	9	9	13	13	19	19	3	3	1	1	1	1	2	2	5	5	8	8
lmo0832	863322..863606	0	0	0	0	1	1	0	0	0	0	0	0	1	1	1	1	1	1
lmo0833	863798..864688	4	4	6	6	3	3	3	3	0	0	3	3	1	1	10	10	6	6
lmo0834	864824..865537	0	0	1	1	0	0	2	2	0	0	0	0	0	0	0	0	2	2
lmo0835	865530..866534	1	1	1	1	0	0	0	0	0	0	0	0	0	0	0	0	3	3
lmo0836	complement(866577..866990)	6	6	6	6	18	18	0	0	0	0	2	2	13	13	8	8	17	17
lmo0837	867163..868800	8	8	5	5	27	27	0	0	1	1	0	0	3	3	5	5	7	7
lmo0838	869095..870480	41	41	34	34	138	138	21	21	13	13	8	8	40	40	113	113	134	134
lmo0839	complement(870587..871807)	1	1	2	2	2	2	7	7	3	3	2	2	4	4	4	4	12	12
lmo0840	complement(871940..872410)	1	1	5	5	6	6	6	6	12	12	10	10	7	7	10	10	27	27
lmo0841	872616..875258	85	85	118	118	51	51	10	10	6	6	4	4	17	17	35	35	40	40
lmo0842	875721..881855	6	6	15	15	4	4	17	17	19	19	1	1	3	3	14	14	17	17
lmo0843	complement(881992..882249)	1	1	6	6	3	3	0	0	1	1	0	0	2	2	0	0	2	2
lmo0844	882328..882705	1	1	1	1	1	1	0	0	0	0	0	0	1	1	1	1	0	0
lmo0845	882962..884065	9	9	20	20	27	27	1	1	2	2	0	0	1	1	19	19	20	20
lmo0846	884170..885270	23	23	27	27	26	26	0	1	0	2	2	3	6	7	3	3	6	6
lmo0847	885440..886882	10	10	24	24	15	15	7	7	6	6	2	2	5	5	11	11	20	20
lmo0848	886875..887603	7	7	15	15	17	17	0	0	2	2	0	0	5	5	8	8	8	8
lmo0849	complement(887652..889502)	3	3	3	3	3	3	2	2	0	0	0	0	0	0	0	0	1	1
lmo0850	890069..890215	16	16	12	12	2	2	1	1	0	0	1	1	4	4	8	8	12	12
lmo0851	890439..891197	95	95	128	128	89	89	1	1	0	0	1	1	23	23	33	33	40	40
lmo0852	891277..891831	8	8	6	6	3	3	0	0	2	2	1	1	1	1	6	6	8	8
lmo0853	891848..892189	3	3	2	2	3	3	0	0	0	0	0	0	1	1	1	1	1	1
lmo0854	892192..892512	0	0	2	2	2	2	0	0	0	0	0	0	4	4	3	3	6	6
lmo0855	892662..893774	73	73	77	77	114	114	5	5	3	3	2	2	11	12	34	34	48	48
lmo0856	893838..895211	24	24	33	33	32	32	2	2	0	0	4	4	15	15	13	13	23	23
lmo0857	895278..895991	40	40	49	49	62	62	0	0	0	0	0	1	4	4	9	9	7	7
lmo0858	complement(896003..897028)	14	14	20	20	8	8	0	0	1	1	0	0	10	10	19	19	37	37
lmo0859	897273..898592	0	0	0	0	0	0	0	0	1	1	0	0	1	1	0	0	0	0
lmo0860	898589..899467	0	0	0	0	0	0	0	0	0	0	0	0	0	0	1	1	1	1
lmo0861	899454..900287	0	0	0	0	0	0	2	2	1	1	1	1	0	0	1	1	1	1
lmo0862	900303..901835	0	0	3	3	2	2	2	2	0	0	3	3	1	1	1	1	0	0
lmo0863	901837..902751	0	0	1	1	1	1	0	0	10	10	3	3	0	0	2	2	0	0
lmo0864	902773..903840	0	0	0	0	0	0	2	2	0	0	0	0	0	0	0	0	1	1
lmo0865	903837..905510	0	0	2	2	0	0	0	0	1	1	1	1	2	2	0	0	6	6
lmo0866	905962..907524	238	238	285	285	352	352	2	2	8	8	3	3	105	105	166	166	230	230
lmo0866a	907654..907830	0	0	0	0	0	0	0	0	0	0	0	0	0	0	0	0	0	0
lmo0867	907979..908467	10	10	14	14	13	13	0	0	4	4	0	0	15	15	19	19	36	36
lmo0868	complement(908499..909056)	10	10	11	11	8	8	0	0	0	0	0	0	4	4	13	13	20	20
lmo0869	909159..910157	2	2	2	2	4	4	98	98	102	102	112	112	17	17	25	25	35	35
lmo0870	910173..910484	4	4	7	7	3	3	0	0	4	4	0	0	6	6	7	7	5	5
lmo0871	complement(910517..910870)	7	7	10	10	7	7	0	0	1	1	0	0	3	3	15	15	16	16
lmo0872	910998..912164	3	3	7	7	3	3	4	4	2	2	0	0	2	2	4	4	2	2
lmo0873	912372..914390	1	1	0	0	0	0	0	0	0	0	3	3	0	0	0	0	0	0
lmo0874	914405..914734	0	0	0	0	0	0	1	1	0	0	0	0	0	0	0	0	0	0
lmo0875	914735..915070	0	0	0	0	0	0	0	0	0	0	0	0	0	0	0	0	1	1
lmo0876	915090..916415	0	0	0	0	0	0	1	1	0	0	3	3	0	0	0	0	0	0
lmo0877	916436..917164	0	0	0	0	0	0	3	3	7	7	3	3	0	0	0	0	0	0
lmo0878	917164..918117	0	0	0	0	0	0	0	0	0	0	0	0	0	0	1	1	1	1
lmo0879	918135..918902	0	0	0	0	0	0	0	0	3	3	0	0	1	1	1	1	1	1
lmo0880	919020..920408	21	21	24	24	9	9	1	1	0	0	0	0	28	28	42	42	67	67
lmo0881	complement(920452..920928)	1	1	0	0	0	0	0	0	0	0	0	0	2	2	0	0	0	0
lmo0882	921062..921544	4	4	10	10	12	12	1	1	1	1	0	0	3	3	3	3	4	4
lmo0883	921537..923012	14	14	23	23	12	12	0	0	3	3	2	2	4	4	13	13	14	14
lmo0884	923161..924540	35	35	24	24	14	14	1	1	1	1	3	3	1	1	4	4	14	14
lmo0885	924542..924898	6	6	9	9	7	7	0	0	0	0	0	0	1	1	3	3	4	4
lmo0886	924917..926023	25	25	22	22	17	17	1	1	2	2	1	1	1	1	7	7	11	11
lmo0887	926229..926507	61	61	61	61	54	54	0	0	0	0	2	2	25	25	32	32	34	34
lmo0888	926511..926858	21	21	40	40	27	27	0	0	0	0	0	0	13	13	10	10	29	29
lmo0889	927110..927946	131	131	163	163	91	91	2	2	0	0	3	3	4	4	18	18	28	28
lmo0890	927952..928308	22	22	36	36	13	13	0	0	0	0	0	0	6	6	14	14	6	6
lmo0891	928311..928721	15	15	35	35	13	13	0	0	0	0	2	2	4	4	17	17	17	17
lmo0892	928738..929742	80	80	92	92	64	64	2	2	3	3	4	4	11	11	23	23	35	35
lmo0893	929892..930236	29	29	34	34	16	16	0	0	0	0	1	1	49	49	91	91	89	89
lmo0894	930220..930693	54	54	51	51	29	29	2	2	1	1	1	1	26	26	41	41	67	67
lmo0895	930671..931450	130	130	144	144	82	82	0	0	1	1	1	1	116	116	267	267	287	287
lmo0896	931451..932050	96	96	151	151	50	50	2	2	1	1	0	0	60	60	140	140	143	143
lmo0897	932257..933882	7	7	10	10	6	6	3	3	2	2	3	3	8	8	11	11	17	17
lmo0898	933959..936136	53	53	63	63	55	55	3	4	4	4	1	1	20	20	47	47	57	57
lmo0899	936136..936603	5	5	8	8	10	10	1	1	1	1	1	1	0	0	1	1	6	6
lmo0900	937202..937594	10	10	7	7	10	10	0	0	0	0	0	0	8	8	8	8	11	11
lmo0901	937739..939025	1	1	2	2	1	1	0	0	0	0	0	0	0	0	3	3	4	4
lmo0902	939106..939819	43	43	37	37	36	36	0	0	0	0	2	2	20	20	21	21	35	35
lmo0903	940316..940696	21	21	19	19	8	8	0	0	0	0	0	0	45	45	98	98	157	157
lmo0904	940810..941484	11	11	10	10	9	9	0	0	0	0	0	0	5	5	4	4	15	15
lmo0905	941615..942112	11	11	6	6	2	2	0	0	0	0	2	2	1	1	2	2	5	5
lmo0906	942148..943497	23	23	42	42	19	19	2	2	8	8	2	2	8	8	20	20	19	19
lmo0907	943526..944200	18	18	31	31	17	17	1	1	1	1	1	1	15	15	26	26	17	17
lmo0908	complement(944243..945379)	26	26	34	34	30	30	1	1	0	0	1	1	1	1	10	10	21	21
lmo0909	945520..945912	1	1	2	2	3	3	0	0	0	0	0	0	3	3	4	4	1	1
lmo0910	945915..947018	3	3	7	7	6	6	1	1	0	0	0	0	1	1	5	5	6	6
lmo0911	947101..947604	28	28	32	32	13	13	0	0	0	0	1	1	67	67	115	115	201	201
lmo0912	947718..948530	11	11	25	25	43	43	0	0	3	3	1	1	3	3	11	11	8	8
lmo0913	948754..950220	104	104	113	113	26	26	2	2	2	2	3	3	78	78	125	125	134	134
lmo0914	950363..950668	0	0	0	0	0	0	0	0	0	0	0	0	0	0	1	1	0	0
lmo0915	950673..951941	1	1	3	3	2	2	0	0	1	1	0	0	1	1	0	0	0	0
lmo0916	951956..952306	1	1	0	0	0	0	0	0	0	0	3	3	0	0	0	0	1	1
lmo0917	952318..953769	1	1	2	2	1	1	0	0	0	0	4	4	1	1	1	1	0	0
lmo0918	953842..955740	4	4	5	5	1	1	0	0	0	0	0	0	4	4	2	2	4	4
lmo0919	956031..957602	9	9	9	9	12	12	2	2	2	2	0	0	5	5	8	8	7	7
lmo0920	957724..958764	13	13	18	18	16	16	5	5	6	6	3	3	10	10	11	11	21	21
lmo0921	958783..959622	7	7	7	7	5	5	0	0	0	0	0	0	2	2	3	3	4	4
lmo0922	959711..960631	61	61	89	89	69	69	9	9	14	14	4	4	7	7	20	20	24	24
lmo0923	960748..961221	10	10	15	15	6	6	1	1	0	0	0	0	0	0	0	0	2	2
lmo0925	961469..962584	9	9	5	5	9	9	0	0	1	1	0	0	0	0	4	4	3	3
lmo0926	962607..963263	4	4	7	7	7	7	2	2	0	0	1	1	1	1	2	2	4	4
lmo0927	complement(963294..965255)	236	236	299	299	352	352	5	5	1	1	0	0	81	81	211	211	256	256
lmo0928	965513..966136	0	0	1	1	1	1	0	0	0	0	0	0	0	0	2	2	2	2
lmo0929	966245..966913	13	13	20	20	30	30	0	0	0	0	0	0	20	20	30	30	51	51
lmo0930	967029..967760	11	11	20	20	9	9	7	7	13	13	0	0	7	7	13	13	18	18
lmo0931	967784..968779	105	105	115	115	61	61	4	4	2	2	3	3	32	32	68	68	88	88
lmo0932	complement(968819..969424)	14	14	26	26	10	10	0	0	0	0	0	0	6	6	21	21	20	20
lmo0933	complement(969549..970496)	23	23	20	20	34	34	4	4	2	2	1	1	14	14	24	24	36	36
lmo0934	971037..972176	32	32	46	46	50	50	0	0	2	2	3	3	40	40	51	51	99	99
lmo0935	972197..972706	17	17	29	29	28	28	3	3	2	2	2	2	27	27	34	34	52	52
lmo0936	972719..973459	39	39	57	57	61	61	1	1	0	0	0	0	34	34	90	90	99	99
lmo0937	complement(973509..973670)	67	67	127	127	37	37	1	1	3	3	0	0	140	140	285	285	634	634
lmo0938	complement(973758..974216)	2	2	1	1	3	3	0	0	2	2	0	0	2	2	9	9	8	8
lmo0939	complement(974229..974975)	7	7	5	5	4	4	0	0	3	3	0	0	8	8	8	8	13	13
lmo0940	complement(975071..976033)	13	13	20	20	15	15	3	3	1	1	2	2	4	4	11	11	8	8
lmo0941	complement(976065..977039)	8	8	7	7	3	3	3	3	12	12	6	6	2	2	9	9	18	18
lmo0942	complement(977051..978856)	16	16	18	18	12	12	1	1	1	1	0	0	8	8	13	13	23	23
lmo0943	979059..979529	465	465	488	488	728	728	5	5	6	6	5	5	392	392	962	962	1366	1366
lmo0944	979762..980064	238	238	196	196	109	109	2	2	0	0	0	0	139	139	223	223	309	309
lmo0945	980177..981307	20	20	37	37	2	2	0	0	2	2	0	0	34	34	43	43	74	74
lmo0946	981317..981544	5	5	10	10	0	0	0	0	1	1	0	0	32	32	63	63	96	96
lmo0947	complement(981743..982960)	8	8	6	6	9	9	4	4	1	1	2	2	13	13	21	21	31	31
lmo0948	complement(982957..983646)	1	1	1	1	1	1	0	0	0	0	0	0	1	1	7	7	7	7
lmo0949	983768..984814	16	16	21	21	36	36	0	0	0	0	0	0	16	16	27	27	37	37
lmo0950	complement(984823..985722)	12	12	23	23	17	17	0	0	3	3	4	4	5	5	21	21	21	21
lmo0951	complement(985743..986564)	13	13	13	13	23	23	0	0	0	0	1	1	7	7	6	6	6	6
lmo0952	986722..987180	37	37	34	34	52	52	0	0	1	1	0	0	3	3	7	7	14	14
lmo0953	987274..987501	19	19	28	28	11	11	0	0	3	3	2	2	35	35	58	58	89	89
lmo0954	987735..988049	10	10	17	17	16	16	0	0	0	0	0	0	4	4	15	15	16	16
lmo0955	988065..988910	42	42	34	34	29	29	1	1	1	2	1	1	17	17	39	39	46	46
lmo0956	989099..990232	39	40	34	34	12	12	3	3	4	4	2	2	24	24	45	45	28	28
lmo0957	990248..990952	20	20	32	32	12	12	0	0	3	3	0	0	18	18	48	48	65	65
lmo0958	990968..991690	35	35	44	44	16	16	48	48	68	68	70	70	16	16	34	34	40	40
lmo0959	991810..992865	49	49	57	57	71	71	1	1	4	4	0	0	45	45	113	113	144	144
lmo0960	992978..993886	12	12	13	13	14	14	2	2	2	2	4	5	2	2	4	4	12	12
lmo0961	993900..995126	36	36	28	28	29	29	0	0	0	0	0	0	4	4	9	9	8	8
lmo0962	995210..995767	21	21	37	37	23	23	0	0	0	0	0	0	12	12	14	14	36	36
lmo0963	995790..996704	54	54	90	90	90	90	1	1	0	0	0	0	26	26	55	55	76	76
lmo0964	complement(996739..997557)	81	81	155	155	78	78	1	1	0	0	1	1	49	49	91	91	127	127
lmo0965	complement(997795..998379)	1	1	4	4	4	4	0	0	0	0	0	0	2	2	5	5	2	2
lmo0966	complement(998396..998863)	5	5	7	7	2	2	0	0	0	0	0	0	3	3	3	3	1	1
lmo0967	999022..999690	10	10	14	14	7	7	0	0	2	2	0	0	6	6	12	12	7	7
lmo0968	999722..1000516	15	15	17	17	14	14	0	0	2	2	2	2	3	3	13	13	17	17
lmo0969	1000535..1001425	9	9	16	16	14	14	1014	1014	1338	1339	854	855	69	69	70	70	136	136
lmo0970	1001503..1002291	57	57	96	96	89	89	6	6	1	1	4	4	9	9	32	32	42	42
lmo0971	complement(1002319..1003593)	134	134	179	179	115	115	3	3	7	7	5	5	19	19	39	39	54	54
lmo0972	complement(1003593..1003829)	3	3	11	11	15	15	2	2	0	0	0	0	2	2	8	8	12	12
lmo0973	complement(1003855..1005039)	57	57	93	93	54	54	2	2	1	1	1	1	21	21	37	37	66	66
lmo0974	complement(1005036..1006568)	74	74	81	81	89	89	0	0	1	1	1	1	17	17	31	31	40	40
lmo0975	1006959..1007633	17	17	14	14	14	14	2	2	5	5	0	0	6	6	14	14	24	24
lmo0976	complement(1007669..1008112)	99	99	108	108	98	98	0	0	0	0	0	0	30	30	68	68	101	101
lmo0977	complement(1008130..1008879)	84	84	110	110	99	99	0	0	0	0	1	1	47	47	81	81	94	94
lmo0978	1009098..1010117	145	145	147	147	203	203	2	3	0	1	2	3	32	32	108	108	122	122
lmo0979	1010313..1011077	1	1	1	1	3	3	1	1	3	3	1	1	2	2	5	5	5	5
lmo0980	1011074..1011826	2	2	2	2	3	3	0	0	0	0	1	1	4	4	6	6	5	5
lmo0981	complement(1011860..1013335)	17	17	31	31	23	23	1	1	2	2	1	1	13	13	32	32	46	46
lmo0982	1013475..1014527	27	27	23	23	16	16	0	0	0	0	0	0	4	4	20	20	21	21
lmo0983	1014540..1015019	16	16	12	12	3	3	0	0	0	0	0	0	4	4	14	14	9	9
lmo0984	1015153..1015608	0	0	5	5	4	4	0	0	0	0	0	0	1	1	1	1	0	0
lmo0985	1015605..1016033	2	2	6	6	3	3	0	0	0	0	0	0	0	0	1	1	3	3
lmo0986	1016030..1016941	8	8	9	9	4	4	0	0	2	2	0	0	0	0	5	5	3	3
lmo0987	1016934..1017788	4	4	3	3	4	4	2	2	3	3	1	1	0	0	5	5	1	1
lmo0988	1017870..1019438	45	45	59	59	62	62	4	4	2	2	2	2	10	10	25	25	37	37
lmo0989	1019545..1019970	0	0	7	7	4	4	0	0	2	2	0	0	3	3	14	14	10	10
lmo0990	1020022..1021383	5	5	8	8	7	7	10	10	8	8	7	7	7	7	6	6	14	14
lmo0991	1021665..1022432	2	2	6	6	2	2	1	1	0	0	2	2	0	0	4	4	17	17
lmo0992	1022535..1023302	8	8	15	15	17	17	0	0	0	0	0	0	4	4	9	9	8	8
lmo0993	1023346..1024680	11	11	24	24	30	30	0	0	1	1	8	8	4	4	14	14	14	14
lmo0994	complement(1024761..1025129)	93	93	100	100	48	48	0	0	0	0	0	0	76	76	115	115	120	120
lmo0995	complement(1025159..1026190)	15	15	18	18	10	10	0	0	0	0	1	1	45	45	63	63	112	112
lmo0996	1026376..1026855	1	1	1	1	3	3	0	0	0	0	0	0	3	3	0	0	5	5
lmo0997	complement(1026871..1029045)	156	156	217	217	43	43	7	8	11	11	3	3	212	212	498	498	602	602
lmo0998	complement(1029208..1029819)	11	11	21	21	22	22	2	2	0	0	0	0	6	6	15	15	16	16
lmo0999	1029965..1030756	27	27	37	37	63	63	5	5	2	2	5	5	9	9	10	10	22	22
lmo1000	complement(1030757..1032229)	9	9	9	9	1	1	2	2	1	1	2	2	5	5	3	3	10	10
lmo1001	complement(1032333..1032617)	6	6	14	14	16	16	0	0	0	0	0	0	17	17	91	91	70	70
lmo1002	1032924..1033190	23	23	48	48	31	31	0	0	0	0	1	1	36	36	119	119	141	141
lmo1003	1033190..1034908	593	593	632	632	764	764	5	5	6	6	2	2	153	153	339	339	394	394
lmo1004	1035021..1036055	15	15	9	9	18	18	5	5	9	9	4	4	10	10	12	12	12	12
lmo1005	1036068..1036928	10	10	24	24	15	15	0	0	8	8	0	0	12	12	20	20	50	50
lmo1006	complement(1036971..1038116)	63	63	71	71	65	65	279	279	537	537	252	252	4	4	25	25	55	55
lmo1007	1038336..1038557	18	18	35	35	1	1	0	0	0	0	0	0	12	12	8	8	22	22
lmo1008	1038863..1039096	10	10	31	31	26	26	0	0	1	1	2	2	12	12	21	21	40	40
lmo1009	1039297..1039749	7	7	15	15	5	5	0	0	3	3	0	0	11	11	12	12	32	32
lmo1010	1039746..1040624	48	48	56	56	35	35	2	2	0	0	1	1	1	1	8	8	15	15
lmo1011	1040672..1041382	73	73	83	83	67	67	1	1	1	1	0	0	30	30	44	44	89	89
lmo1012	1041446..1042561	68	68	94	94	55	55	0	0	0	0	1	1	15	15	49	49	50	50
lmo1013	complement(1042605..1043450)	40	40	47	47	48	48	0	0	0	0	1	1	33	33	93	93	123	123
lmo1014	1043821..1045014	70	70	93	93	73	73	2	2	9	9	4	4	13	13	25	25	22	22
lmo1015	1045007..1045855	39	39	59	59	46	46	1	1	0	0	2	2	14	14	36	36	36	36
lmo1016	1045869..1046771	48	48	83	83	52	52	0	0	0	0	0	0	7	7	33	33	32	32
lmo1017	1046886..1047377	13	13	22	22	21	21	1	1	0	0	0	0	6	6	18	18	17	17
lmo1018	1047490..1048185	6	6	3	3	3	3	18	18	20	20	17	17	4	4	3	3	4	4
lmo1019	1048266..1049138	13	13	29	29	31	31	0	0	0	0	0	0	6	6	6	6	23	23
lmo1020	1049273..1049986	14	14	16	16	20	20	1	1	3	3	0	0	5	5	16	16	12	12
lmo1021	1049983..1051041	24	24	26	26	18	18	0	0	0	0	0	0	15	15	32	32	29	29
lmo1022	1051038..1051676	11	11	20	20	11	11	3	3	0	0	0	0	6	6	11	11	14	14
lmo1023	1051695..1052354	16	16	24	24	14	14	0	0	2	2	0	0	3	3	9	10	26	26
lmo1024	1052509..1053429	2	2	10	10	11	11	0	0	0	0	1	1	2	2	3	3	2	2
lmo1025	1053426..1054277	18	18	11	11	20	20	2	2	0	0	1	1	4	4	6	6	15	15
lmo1026	complement(1054319..1055284)	36	36	54	54	48	48	1	1	0	0	0	0	18	18	28	28	35	35
lmo1027	complement(1055393..1057060)	138	138	183	183	191	191	2	2	3	3	4	4	61	61	117	117	119	119
lmo1028	complement(1057067..1057276)	10	10	10	10	10	10	264	264	341	341	183	183	21	21	25	25	32	32
lmo1029	1057761..1058531	35	35	42	42	52	52	0	0	1	1	0	0	3	3	4	4	10	10
lmo1030	complement(1058580..1059608)	6	6	3	3	2	2	0	0	1	1	2	2	0	0	6	6	3	3
lmo1031	1059872..1061275	1	1	0	0	0	0	14	14	10	10	20	20	3	3	0	0	10	10
lmo1032	1061291..1062115	0	0	0	0	1	1	2	2	7	7	3	3	0	0	1	1	1	1
lmo1033	1062108..1063064	0	0	0	0	0	0	8	8	5	5	1	1	0	0	0	0	0	0
lmo1034	1063061..1064524	0	0	0	0	0	0	1	1	0	0	2	2	0	0	0	0	0	0
lmo1035	1064521..1066377	1	1	3	3	4	4	2	2	2	2	1	1	3	3	3	3	6	6
lmo1036	1066397..1067662	4	4	3	3	4	4	0	0	0	0	0	0	1	1	3	3	4	4
lmo1037	complement(1067723..1068526)	3	3	1	1	4	4	0	0	0	0	0	0	1	1	3	3	5	5
lmo1038	complement(1068594..1069175)	4	4	13	13	0	0	0	0	1	1	0	0	2	2	2	2	3	3
lmo1039	complement(1069156..1069818)	13	13	14	14	10	10	2	2	2	2	1	1	0	0	3	3	3	3
lmo1040	complement(1069821..1070492)	7	7	6	6	3	3	0	0	0	0	0	0	1	1	4	4	7	7
lmo1041	1070597..1071367	2	2	3	3	3	3	4	4	3	3	0	0	1	1	0	0	3	3
lmo1042	1071462..1072685	4	4	9	9	1	1	0	0	4	4	0	0	0	0	0	0	0	0
lmo1043	1072664..1073149	2	2	2	2	0	0	0	0	0	0	0	0	0	0	0	0	1	1
lmo1044	1073146..1073568	2	2	1	1	1	1	6	7	0	1	0	0	0	0	2	2	2	2
lmo1045	1073552..1073800	1	1	1	1	1	1	0	0	0	0	0	0	0	0	0	0	0	0
lmo1046	1073813..1074295	3	3	2	2	1	1	1	1	4	4	0	0	0	0	0	0	3	3
lmo1047	1074324..1075325	7	7	8	8	3	3	1	1	7	7	0	0	2	2	3	3	2	2
lmo1048	complement(1075360..1075848)	1	1	3	3	1	1	0	0	0	0	0	0	1	1	3	3	5	5
lmo1049	complement(1075860..1076858)	6	6	6	6	1	1	0	0	2	2	0	0	3	3	4	4	3	3
lmo1050	1076989..1077543	12	12	9	9	11	11	5	5	3	3	2	2	11	11	26	26	37	37
lmo1051	complement(1077592..1078143)	44	44	33	33	39	39	0	0	1	1	0	0	25	25	38	38	63	63
lmo1052	1078977..1080092	105	106	121	121	71	73	1	1	0	1	0	0	55	58	71	72	103	106
lmo1053	1080095..1081072	141	141	143	143	88	88	0	0	1	1	1	1	24	24	48	48	56	56
lmo1054	1081183..1082817	226	226	233	233	149	149	1	1	4	4	0	0	38	38	104	104	81	81
lmo1055	1082822..1084225	152	152	194	194	133	133	1	1	2	2	3	3	59	59	82	82	119	119
lmo1056	1084413..1084724	9	9	8	8	12	12	1	1	0	0	0	0	4	4	8	8	6	6
lmo1057	1084853..1085806	75	75	92	92	35	35	4	4	4	4	1	1	12	12	33	33	24	24
lmo1058	1085806..1086078	9	9	8	8	4	4	2	2	0	0	0	0	4	4	12	12	9	9
lmo1059	1086100..1086630	80	80	99	99	45	45	0	0	0	0	3	3	34	34	54	54	71	71
lmo1060	1086772..1087434	3	3	3	3	4	4	2	2	1	1	2	2	0	0	4	4	3	3
lmo1061	1087409..1088854	3	3	9	9	9	9	1	1	4	4	2	2	0	0	3	3	9	9
lmo1062	1088941..1090362	0	0	0	0	1	1	1	1	2	2	0	0	0	0	0	0	0	0
lmo1063	1090375..1091043	0	0	0	0	0	0	1	1	0	0	0	0	0	0	1	1	0	0
lmo1064	complement(1091110..1092054)	61	61	68	68	46	46	2	2	0	0	0	0	6	6	21	21	15	15
lmo1065	complement(1092255..1092869)	10	10	12	12	4	4	13	13	11	11	8	8	3	3	5	5	4	4
lmo1066	1093000..1093773	25	25	30	30	21	21	6	6	2	2	6	6	4	4	8	8	14	14
lmo1067	1093965..1095803	61	61	107	107	106	106	3	3	1	1	0	0	38	38	78	78	88	88
lmo1068	1095975..1096835	94	94	131	131	116	116	3	3	8	8	3	3	21	21	50	50	74	74
lmo1069	complement(1096874..1097116)	38	38	32	32	27	27	1	1	0	0	0	0	15	15	19	19	34	34
lmo1070	1097322..1097603	36	36	60	60	46	46	0	0	0	0	0	0	32	32	47	47	74	74
lmo1071	1097786..1098988	70	70	98	98	98	98	1	1	0	0	0	0	27	27	73	73	98	98
lmo1072	1099266..1102706	493	493	603	603	433	433	4	4	4	4	5	5	67	67	157	157	163	163
lmo1073	1102858..1103757	7	7	11	11	2	2	2	2	1	1	2	2	4	4	4	4	8	8
lmo1074	1104048..1104851	19	19	29	29	19	19	0	0	0	0	0	0	3	3	15	15	18	18
lmo1075	1104863..1105864	22	22	38	38	37	37	1	1	4	4	2	2	11	11	19	19	33	33
lmo1076	1106041..1107759	58	58	97	97	89	89	1	1	0	0	1	1	18	18	41	41	43	43
lmo1077	1107975..1109663	63	63	100	100	97	97	6	6	1	1	12	12	25	25	64	64	71	71
lmo1078	complement(1109705..1110577)	35	35	40	40	41	41	0	0	1	1	0	0	15	15	22	22	39	39
lmo1079	1110769..1113627	84	84	97	97	126	126	13	13	7	7	9	9	19	19	53	53	80	80
lmo1080	1113759..1115630	92	92	100	100	77	77	3	3	3	4	0	0	10	10	27	27	40	40
lmo1081	1115647..1116513	34	34	68	68	27	27	1	1	7	7	0	0	12	12	20	20	21	21
lmo1082	1116532..1117092	42	42	52	52	25	25	9	9	10	10	3	3	9	9	13	13	25	25
lmo1083	1117093..1118079	70	70	105	105	52	52	5	5	1	1	3	3	16	16	45	45	53	53
lmo1084	1118082..1118912	63	63	109	109	53	53	0	0	1	1	1	1	17	17	59	59	54	54
lmo1085	1118932..1121022	37	37	55	55	26	26	2	2	4	4	2	2	7	7	19	19	27	27
lmo1086	1121098..1121808	199	199	184	184	177	177	10	10	17	17	9	9	24	24	50	50	64	64
lmo1087	1121805..1122830	99	99	141	141	107	107	0	0	3	3	0	0	38	38	102	102	125	125
lmo1088	1122918..1124078	33	33	36	36	31	31	4	4	0	0	0	0	9	9	8	8	11	11
lmo1089	1124079..1124462	14	14	17	17	12	12	1	1	0	0	1	1	3	3	7	7	9	9
lmo1090	1124484..1125467	40	40	44	44	31	31	0	0	0	0	0	0	2	2	8	8	10	10
lmo1091	1125482..1126495	14	14	31	31	20	20	1	1	2	2	0	0	5	5	10	10	21	21
lmo1092	1126704..1128194	55	55	82	82	44	44	2	2	6	6	2	2	9	9	11	11	29	29
lmo1093	1128206..1129030	44	44	36	36	23	23	1	1	3	3	4	4	5	5	15	15	14	14
lmo1094	1129043..1129351	42	42	46	47	22	22	3	3	1	1	0	0	10	10	10	10	16	16
lmo1095	1129412..1129816	8	8	15	15	9	9	4	4	0	0	0	0	3	3	13	13	7	7
lmo1096	1129945..1131501	161	161	185	185	267	267	2	2	5	5	4	4	126	126	233	233	372	372
lmo1097	complement(1131558..1132760)	19	19	27	27	15	15	0	0	0	0	2	2	4	4	13	13	20	20
lmo1097a	complement(1132787..1132987)	4	4	3	3	5	5	1	1	0	0	0	0	0	0	1	1	0	0
lmo1098	complement(1133466..1133696)	0	0	0	0	0	0	0	0	0	0	0	0	0	0	0	0	0	0
lmo1099	complement(1133698..1134117)	0	0	0	0	0	0	0	0	0	0	0	0	0	0	0	0	0	0
lmo1100	complement(1134472..1136595)	35	35	23	23	42	42	1	1	0	0	0	0	18	18	24	24	30	30
lmo1101	1136900..1137400	52	52	33	33	49	49	0	0	1	1	0	0	6	6	7	7	9	9
lmo1102	complement(1137533..1137868)	2	2	7	7	3	3	0	0	0	0	0	0	0	0	3	3	1	1
lmo1103	complement(1137997..1138914)	0	0	1	1	0	0	0	0	0	0	1	1	0	0	1	1	0	0
lmo1104	complement(1138930..1139940)	0	0	0	0	0	0	4	4	4	4	0	0	0	0	0	0	0	0
lmo1105	complement(1139940..1142099)	0	0	0	0	0	0	7	7	7	7	1	1	1	1	1	1	1	1
lmo1106	complement(1142099..1144549)	0	0	0	0	0	0	1	1	2	2	1	1	0	0	2	2	1	1
lmo1107	complement(1144533..1144928)	0	0	0	0	0	0	0	0	0	0	0	0	0	0	0	0	0	0
lmo1108	complement(1145211..1145711)	0	0	0	0	0	0	0	0	0	0	0	0	0	0	0	0	0	0
lmo1109	complement(1145723..1145944)	0	0	0	0	0	0	0	0	0	0	0	0	0	0	0	0	0	0
lmo1110	complement(1145941..1146231)	1	1	0	0	0	0	0	0	0	0	0	0	0	0	1	1	1	1
lmo1111	complement(1146228..1147412)	0	0	0	0	0	0	1	1	3	3	3	3	0	0	0	0	0	0
lmo1112	complement(1147603..1149003)	2	2	1	1	2	2	5	5	8	8	8	8	5	5	5	5	10	10
lmo1113	complement(1149011..1149385)	1	1	0	0	0	0	0	0	0	0	0	0	1	1	1	1	4	4
lmo1114	complement(1149406..1149720)	0	0	0	0	0	0	0	0	0	0	0	0	0	0	1	1	3	3
lmo1115	complement(1149887..1152475)	1	1	1	1	1	1	1	1	6	6	0	1	0	0	0	0	1	1
lmo1116	1153010..1153783	4	4	2	2	6	6	0	0	2	2	0	0	0	0	0	0	5	5
lmo1117	1153848..1154204	0	0	6	6	6	6	1	1	0	0	0	0	1	1	0	0	5	5
lmo1118	complement(1154864..1156381)	37	37	58	58	35	35	0	0	2	2	0	0	3	3	11	11	16	16
lmo1119	complement(1156384..1157241)	44	44	65	65	38	38	0	0	1	1	0	0	11	11	24	24	27	27
lmo1120	1157592..1158008	1	1	2	2	1	1	0	0	0	0	0	0	0	0	2	2	2	2
lmo1121	1158020..1158388	0	0	0	0	0	0	0	0	0	0	0	0	0	0	0	0	1	1
lmo1122	1158425..1158844	2	2	2	2	2	2	0	0	1	1	0	0	1	1	1	1	1	1
lmo1123	1158930..1159403	2	2	4	4	1	1	0	0	2	2	0	0	0	0	1	1	2	2
lmo1124	1159393..1159830	4	4	0	0	3	3	1	1	1	1	1	1	1	1	3	3	1	1
lmo1125	1160220..1160753	4	4	7	7	5	5	0	0	0	0	0	0	0	0	3	3	5	5
lmo1126	1160778..1161230	17	17	15	15	13	13	0	0	2	2	0	0	4	4	5	5	11	11
lmo1127	1161220..1161675	13	13	10	10	7	7	0	0	0	0	0	0	8	8	4	4	6	6
lmo1128	complement(1161689..1162711)	0	0	1	1	1	1	1	1	11	11	7	7	0	0	0	0	0	0
lmo1129	complement(1162666..1163280)	0	0	0	0	0	0	0	0	0	0	0	0	1	1	0	0	0	0
lmo1130	complement(1163277..1163996)	0	0	1	1	1	1	0	0	1	1	0	0	1	1	2	2	1	1
lmo1131	1164245..1165960	35	35	53	53	10	10	9	9	7	7	8	8	2	2	3	3	7	7
lmo1132	1165962..1167608	21	21	31	31	2	2	5	5	3	3	2	2	7	7	2	2	4	4
lmo1133	complement(1167645..1167953)	1	1	1	1	0	0	0	0	0	0	0	0	0	0	0	0	2	2
lmo1134	1168021..1168368	3	3	0	0	4	4	0	0	0	0	0	0	0	0	3	3	1	1
lmo1135	1168390..1169541	10	10	12	12	15	15	0	0	2	2	1	1	1	1	4	4	6	6
lmo1136	1170002..1171621	3	3	3	3	3	3	0	0	2	2	1	1	1	1	2	2	4	4
lmo1137	complement(1171662..1172009)	9	9	4	4	3	3	0	0	0	0	0	0	3	3	9	9	11	11
lmo1138	complement(1172076..1172648)	22	22	26	26	21	21	0	0	2	2	0	0	45	45	76	76	108	108
lmo1139	complement(1172797..1173036)	0	0	2	2	1	1	0	0	0	0	0	0	1	1	1	1	3	3
lmo1140	complement(1173144..1173551)	6	6	8	8	5	5	3	3	15	15	4	4	10	10	16	16	29	29
lmo1141	1173643..1174122	8	8	5	5	9	9	0	0	1	1	0	0	6	6	8	8	15	15
lmo1142	1174241..1175605	2	2	1	1	0	0	0	0	2	2	0	0	0	0	0	0	0	0
lmo1143	1175602..1176156	1	1	1	1	0	0	0	0	1	1	0	0	1	1	2	2	1	1
lmo1144	1176304..1176654	1	1	2	2	0	0	0	0	0	0	0	0	0	0	1	1	0	0
lmo1145	1176660..1177091	1	1	0	0	0	0	0	0	0	0	0	0	1	1	0	0	1	1
lmo1146	1177116..1177865	1	1	0	0	3	3	0	0	2	2	0	0	0	0	0	0	1	1
lmo1147	1177862..1178419	0	0	1	1	0	0	0	0	0	0	0	0	0	0	0	0	0	0
lmo1148	1178421..1179167	0	0	2	2	2	2	1	1	0	0	0	0	1	1	0	0	2	2
lmo1149	1179168..1179743	1	1	0	0	2	2	0	0	1	1	1	1	0	0	0	0	0	0
lmo1150	complement(1180152..1181036)	0	0	1	1	0	0	0	0	1	1	0	0	1	1	0	0	1	1
lmo1151	1181338..1181625	0	0	0	0	0	0	4	4	3	3	0	0	0	0	0	0	0	0
lmo1152	1181720..1182421	1	1	0	0	0	0	1	1	2	2	1	1	0	0	0	0	0	0
lmo1153	1182440..1184104	0	0	0	0	0	0	3	3	1	1	0	0	0	0	0	0	1	1
lmo1154	1184142..1184801	0	0	0	0	1	1	0	0	1	1	0	0	1	1	1	1	0	0
lmo1155	1184818..1185330	0	0	0	0	0	0	3	3	1	1	0	0	0	0	0	0	1	1
lmo1156	1185375..1187195	0	0	0	0	0	0	2	2	1	1	0	0	0	0	1	1	0	0
lmo1157	1187192..1187539	0	0	0	0	0	0	2	2	0	0	0	0	0	0	0	0	0	0
lmo1158	1187552..1187989	0	0	0	0	0	0	0	0	0	0	0	0	0	0	0	0	0	0
lmo1159	1188014..1188289	0	0	1	1	0	0	0	0	0	0	0	0	0	0	0	0	0	0
lmo1160	1188293..1188928	0	0	0	0	0	0	1	1	0	0	0	0	0	0	0	0	0	0
lmo1161	1188949..1189788	0	0	0	0	0	0	1	1	0	0	0	0	0	0	0	0	0	0
lmo1162	1189785..1190264	0	0	0	0	0	0	0	0	0	0	0	0	0	0	0	0	0	0
lmo1163	1190269..1190532	0	0	0	0	1	1	0	0	1	1	0	0	0	0	0	0	0	0
lmo1164	1190547..1191542	0	0	0	0	0	0	1	1	0	0	2	2	0	0	0	0	1	1
lmo1165	1191549..1192958	1	1	1	1	0	0	0	0	0	0	0	0	0	0	2	2	0	0
lmo1166	1192974..1194092	1	1	2	2	1	1	0	1	7	7	1	1	0	0	0	0	1	1
lmo1167	1194120..1194824	2	2	0	0	0	0	0	0	0	0	0	0	2	2	2	2	2	2
lmo1168	1194890..1196083	1	1	1	1	2	2	1	1	2	2	1	1	1	1	2	2	6	6
lmo1169	1196097..1197182	4	4	7	7	8	8	0	0	0	0	1	1	3	3	13	13	26	26
lmo1170	1197172..1198047	3	3	6	6	1	1	1	1	0	0	0	0	1	1	1	1	2	2
lmo1171	1198637..1199776	0	0	0	0	0	0	0	0	2	2	2	2	0	0	0	0	0	0
lmo1172	1200051..1200632	1	1	2	2	2	2	0	0	0	0	1	1	1	1	1	1	1	1
lmo1173	1200625..1202082	1	1	2	2	5	5	1	1	0	0	0	0	3	3	2	2	1	1
lmo1174	1202171..1203592	0	0	0	0	0	0	1	1	0	0	1	1	0	0	1	1	0	0
lmo1175	1203634..1204998	1	1	0	0	0	0	1	1	0	0	4	4	0	0	0	0	1	1
lmo1176	1205018..1205899	0	0	0	0	0	0	0	0	4	4	0	0	0	0	0	0	1	1
lmo1177	1205922..1206575	0	0	0	0	0	0	0	0	2	2	0	0	0	0	0	0	0	0
lmo1178	1206590..1207111	0	0	0	0	0	0	0	0	0	0	0	0	0	0	0	0	0	0
lmo1179	1207111..1208571	0	0	1	1	0	0	0	0	0	0	0	0	0	0	0	0	0	0
lmo1180	1208603..1208887	0	0	0	0	0	0	0	0	0	0	0	0	1	1	0	0	0	0
lmo1181	1209053..1209808	1	1	1	1	0	0	0	0	0	0	0	0	0	0	0	0	0	0
lmo1182	1209821..1210462	0	0	0	0	1	1	0	0	1	1	0	0	0	0	0	0	0	0
lmo1183	1210459..1211031	0	0	1	1	0	0	0	0	2	2	6	6	0	0	0	0	0	0
lmo1184	1211046..1211315	0	0	0	0	0	0	0	0	0	0	0	0	0	0	0	0	0	0
lmo1185	1211308..1211853	0	0	0	0	0	0	4	4	1	1	2	2	0	0	0	0	0	0
lmo1186	1211869..1212990	1	1	2	2	0	0	0	0	0	0	3	3	1	1	3	3	0	0
lmo1187	1212983..1213426	0	0	0	0	0	0	2	2	1	1	2	2	0	0	3	3	2	2
lmo1188	1213636..1215087	22	22	23	23	18	18	0	0	0	0	1	1	2	2	7	7	15	15
lmo1189	complement(1215128..1215679)	7	7	9	9	10	10	0	0	0	0	0	0	2	2	9	9	11	11
lmo1190	1215993..1216487	0	0	0	0	0	0	0	0	0	0	0	0	0	0	0	0	0	0
lmo1191	1216820..1218178	0	0	0	0	0	0	0	0	0	0	0	0	0	0	0	0	0	0
lmo1192	1218175..1219122	0	0	0	0	1	1	15	15	18	19	8	8	0	0	0	0	0	0
lmo1193	1219135..1219767	0	0	1	1	0	0	0	0	0	0	1	1	0	0	0	0	0	0
lmo1194	1219783..1220904	0	0	1	1	0	0	0	0	5	5	0	0	0	0	0	0	0	0
lmo1195	1220901..1221497	0	0	0	0	0	0	0	0	0	0	0	0	0	0	0	0	0	0
lmo1196	1221487..1222056	0	0	0	0	0	0	1	1	0	0	0	0	0	0	0	0	0	0
lmo1197	1222062..1222811	0	0	0	0	0	0	2	2	6	6	2	2	0	0	0	0	0	0
lmo1198	1222798..1223829	0	0	0	0	0	0	2	2	0	0	0	0	0	0	0	0	0	0
lmo1199	1223826..1224551	0	0	0	0	1	1	1	1	1	1	1	1	0	0	0	0	0	0
lmo1200	1224548..1225300	0	0	0	0	0	0	0	0	0	0	1	1	0	0	0	0	0	0
lmo1201	1225300..1226781	1	1	1	1	1	1	2	2	15	15	14	14	0	0	0	0	1	1
lmo1202	1226778..1227563	0	0	0	0	0	0	22	22	70	70	18	18	1	1	2	2	3	3
lmo1203	1227556..1228266	0	0	0	0	0	0	0	0	0	0	0	0	0	0	0	0	0	0
lmo1204	1228347..1228997	0	0	0	0	0	0	0	0	1	1	0	0	0	0	0	0	0	0
lmo1205	1228994..1229290	0	0	0	0	0	0	0	0	2	2	0	0	0	0	0	0	0	0
lmo1206	1229277..1229954	1	1	3	3	0	0	1	1	0	0	0	0	1	1	2	2	1	1
lmo1207	1229967..1230773	3	3	1	1	1	1	1	1	0	0	0	0	0	0	0	0	3	3
lmo1208	1230773..1232308	11	11	23	23	7	7	34	34	27	27	23	23	11	11	8	8	19	19
lmo1209	1232272..1232838	12	12	15	15	6	6	0	0	1	1	4	4	1	1	7	7	8	8
lmo1210	complement(1232884..1233351)	4	4	7	7	7	7	3	3	1	1	0	0	3	3	7	7	8	8
lmo1211	complement(1233366..1233815)	2	2	2	2	2	2	0	0	0	0	1	1	0	0	2	2	1	1
lmo1212	1233904..1234434	0	0	2	2	2	2	1	1	9	9	5	5	0	0	0	0	1	1
lmo1213	1234465..1234776	0	0	0	0	0	0	0	0	0	0	0	0	1	1	2	2	2	2
lmo1214	1234779..1235330	2	2	3	3	5	5	0	0	0	0	0	0	2	2	7	7	3	3
lmo1215	1235670..1236539	6	6	17	17	12	12	0	0	2	2	2	2	9	9	15	15	20	20
lmo1216	1236836..1237822	13	13	31	31	39	39	2	2	1	1	1	1	75	75	206	206	451	451
lmo1217	1237934..1239013	20	20	18	18	25	25	2	2	3	3	0	0	15	15	39	39	54	54
lmo1218	1239039..1239797	38	38	55	55	38	38	1	1	0	0	0	0	15	15	36	36	41	41
lmo1219	complement(1239842..1240201)	13	13	15	15	13	13	0	0	0	0	0	0	6	6	10	10	21	21
lmo1220	1240358..1240681	45	45	62	62	38	38	1	1	0	0	2	2	32	32	53	53	84	84
lmo1221	1241048..1242100	16	16	16	16	19	19	0	0	1	1	0	0	7	7	13	13	15	15
lmo1222	1242100..1244508	47	47	52	52	52	52	1	1	6	6	1	1	29	29	53	53	61	61
lmo1223	1244669..1245370	13	13	16	16	10	10	0	0	1	1	1	1	2	2	2	2	4	4
lmo1224	1245384..1248794	40	40	44	44	39	39	4	4	1	1	0	0	4	4	15	15	16	16
lmo1225	1248892..1249344	0	0	5	5	1	1	0	0	0	0	0	0	4	4	5	5	4	4
lmo1226	1249360..1252560	36	36	35	35	28	28	21	21	14	14	24	24	13	13	19	19	28	28
lmo1227	1252667..1253341	7	7	5	5	8	8	30	30	61	61	21	21	5	5	10	10	14	14
lmo1228	complement(1253379..1254305)	15	15	12	12	17	17	0	0	1	1	0	0	0	0	4	4	8	8
lmo1229	1254459..1254722	9	9	5	5	7	7	0	0	0	0	0	0	3	3	7	7	10	10
lmo1230	1254722..1255264	26	26	37	37	36	36	0	0	0	0	1	1	8	8	30	30	33	33
lmo1231	1255357..1257069	25	25	37	37	27	27	12	12	15	15	11	11	7	7	7	7	9	9
lmo1232	1257092..1259449	25	25	47	47	34	34	7	7	0	0	2	2	7	7	22	22	28	28
lmo1233	1259530..1259841	64	64	73	73	32	32	2	2	0	0	2	2	74	74	154	154	193	193
lmo1234	1259917..1261728	46	46	58	58	28	28	7	7	1	1	5	5	16	16	34	34	41	41
lmo1235	1261917..1263131	25	25	28	28	34	34	0	0	0	0	0	0	7	7	7	7	26	26
lmo1236	complement(1263187..1263681)	24	24	31	31	20	20	0	0	1	1	0	0	9	9	20	20	51	51
lmo1237	1263829..1264629	27	27	46	46	37	37	1	1	0	0	0	0	8	8	18	18	23	23
lmo1238	1264642..1265388	67	67	48	48	51	51	7	7	27	27	4	4	7	7	18	18	22	22
lmo1239	1265392..1266003	15	15	27	27	25	25	0	0	0	0	0	0	3	3	6	6	10	10
lmo1240	1266040..1266564	52	52	44	44	87	87	1	1	1	1	0	0	13	13	17	17	24	24
lmo1241	1267115..1268473	12	12	13	13	2	2	3	3	2	2	3	3	14	14	15	15	21	21
lmo1242	complement(1268515..1269108)	14	14	6	6	14	14	0	0	1	1	0	0	8	8	13	13	22	22
lmo1243	complement(1269262..1269669)	4	4	7	7	9	9	1	1	1	1	0	0	4	4	3	3	8	8
lmo1244	1269834..1270433	10	10	19	19	15	15	0	0	2	2	2	2	2	2	8	8	9	9
lmo1245	complement(1270465..1270725)	5	5	8	8	5	5	0	0	0	0	0	0	5	5	14	14	18	18
lmo1246	1270849..1272261	16	16	30	30	29	29	3	3	3	3	0	0	5	5	26	26	31	31
lmo1247	1272286..1272549	5	5	6	6	5	5	0	0	0	0	0	0	0	0	2	2	1	1
lmo1248	1272717..1273193	4	4	4	4	7	7	0	0	0	0	0	0	0	0	1	1	1	1
lmo1249	complement(1273231..1273476)	1	1	2	2	1	1	1	1	4	4	0	0	1	1	0	0	1	1
lmo1250	complement(1273473..1274678)	2	2	4	4	4	4	2	2	8	8	5	5	0	0	0	0	0	0
lmo1251	1274883..1275542	8	8	14	14	19	19	1	1	1	1	0	0	0	0	4	4	9	9
lmo1252	complement(1275845..1276693)	10	10	9	9	28	28	0	0	0	0	0	0	4	4	9	9	4	4
lmo1253	1277312..1278025	23	23	26	26	29	29	1	1	2	2	0	0	6	6	15	15	35	35
lmo1254	complement(1278056..1279702)	3	3	2	2	3	3	46	46	92	92	49	49	4	4	2	2	5	5
lmo1255	complement(1279721..1281205)	2	2	4	4	0	0	12	13	9	9	2	2	1	1	5	5	6	6
lmo1256	1281321..1281773	6	6	2	2	0	0	2	2	0	0	0	0	4	4	3	3	19	19
lmo1257	complement(1281820..1282284)	55	55	63	63	590	590	0	0	0	0	0	0	36	36	23	23	42	42
lmo1258	1282473..1283393	31	31	39	39	18	18	0	0	1	1	1	1	3	3	13	13	22	22
lmo1259	complement(1283413..1284660)	50	50	49	49	116	116	2	2	0	0	0	0	11	11	24	24	36	36
lmo1260	complement(1284644..1285474)	9	9	19	19	30	30	0	0	0	0	1	1	5	5	15	15	14	14
lmo1261	complement(1285610..1286749)	19	19	27	27	14	14	2	2	0	0	1	1	21	21	36	36	70	70
lmo1262	complement(1286830..1287225)	3	3	2	2	3	3	0	0	0	0	0	0	3	3	2	2	0	0
lmo1263	1287376..1287591	0	0	0	0	0	0	0	0	0	0	0	0	0	0	0	0	0	0
lmo1264	1287710..1288243	0	0	0	0	0	0	0	0	0	0	4	4	1	1	1	1	0	0
lmo1265	1288261..1288926	0	0	0	0	1	1	0	0	0	0	0	0	0	0	1	1	3	3
lmo1266	1289188..1290126	8	8	10	10	30	30	4	4	1	1	0	0	5	5	3	3	9	9
lmo1267	1290241..1291524	156	156	172	172	247	247	2	2	1	1	2	2	73	73	181	181	177	177
lmo1268	1291710..1292969	310	310	431	431	288	288	1	1	0	0	1	1	165	165	427	427	446	446
lmo1269	1293088..1293654	40	40	40	40	33	33	0	0	3	3	3	3	4	4	4	4	11	11
lmo1270	1293689..1294258	42	42	59	59	45	45	0	0	0	0	0	0	6	6	6	6	13	13
lmo1271	1294360..1294902	31	31	36	36	35	35	3	3	1	1	0	0	11	11	11	11	24	24
lmo1272	1294912..1295775	35	35	40	40	43	43	0	0	0	0	0	0	4	4	7	7	8	8
lmo1273	1295772..1296557	22	22	29	29	22	22	1204	1204	1439	1439	1083	1083	75	75	76	76	144	144
lmo1274	1296691..1297551	0	0	0	0	0	0	0	0	0	0	1	1	0	0	1	1	4	4
lmo1275	1297823..1299901	66	66	77	77	75	75	8	8	13	13	14	14	14	14	21	21	26	26
lmo1276	1299964..1301268	20	20	25	25	24	24	2	2	0	0	2	2	10	10	14	14	20	20
lmo1277	1301551..1302453	44	44	50	50	63	63	1	1	0	0	0	0	10	10	24	24	32	32
lmo1278	1302474..1303013	38	38	39	39	33	33	4	4	8	8	4	4	10	10	23	23	25	25
lmo1279	1303027..1304436	59	59	100	100	72	72	4	4	3	4	1	1	13	13	35	35	42	42
lmo1280	1304457..1305236	38	38	63	63	39	39	2	2	1	1	0	0	22	22	25	25	50	50
lmo1281	1305390..1305758	2	2	7	7	0	0	0	0	2	2	0	0	0	0	3	3	3	3
lmo1282	1305781..1306092	5	5	8	8	2	2	15	15	32	32	22	22	2	2	6	6	9	9
lmo1283	1306095..1306967	24	24	38	38	21	21	5	5	4	4	2	2	8	8	24	24	26	26
lmo1284	complement(1307009..1307605)	25	25	29	29	69	69	1	1	1	1	0	0	6	6	13	13	19	19
lmo1285	1307763..1308170	16	16	22	22	28	28	0	0	0	0	0	0	5	5	14	14	21	21
lmo1286	1308351..1310318	38	38	27	27	33	33	19	19	36	36	16	16	12	12	24	24	23	23
lmo1287	1310315..1312774	44	44	51	51	54	54	22	22	38	38	24	24	8	8	22	22	35	35
lmo1288	1312857..1313324	22	22	27	27	42	42	0	0	0	0	0	0	10	10	17	17	20	20
lmo1289	1313654..1315435	0	0	1	1	5	5	2	2	1	1	4	4	1	1	3	3	2	2
lmo1290	1315767..1317563	0	0	0	0	2	2	2	2	9	9	2	2	1	1	2	2	1	1
lmo1291	complement(1317596..1319464)	252	252	277	277	303	303	0	0	3	3	1	1	21	21	44	44	75	75
lmo1292	1319677..1320375	5	5	11	11	7	7	0	0	0	0	0	0	1	1	2	2	2	2
lmo1293	1320608..1322284	18	18	37	37	7	7	3	3	2	2	2	2	20	20	30	30	28	28
lmo1294	1322410..1323327	44	44	37	37	33	33	0	0	2	2	0	0	1	1	13	13	16	16
lmo1295	1323450..1323683	14	14	14	14	19	19	0	0	0	0	0	0	15	15	12	12	24	24
lmo1296	1323794..1325017	7	7	10	10	15	15	2	2	6	6	2	2	3	3	3	3	5	5
lmo1297	1325010..1326236	7	7	14	14	11	11	10	10	4	4	2	2	7	7	7	7	2	2
lmo1298	1326440..1326808	8	8	3	3	4	4	0	0	0	0	0	0	3	3	3	3	9	9
lmo1299	1326879..1328213	61	61	76	76	220	220	1	1	1	1	0	0	47	47	103	103	97	97
lmo1300	1328357..1329652	5	5	18	18	15	15	1	1	0	0	0	0	7	7	14	14	11	11
lmo1301	complement(1329696..1330217)	26	26	40	40	36	36	0	0	0	0	0	0	18	18	60	60	64	64
lmo1302	complement(1330247..1330861)	43	43	73	73	47	47	1	1	1	1	1	1	25	25	58	58	88	88
lmo1303	1331018..1331347	36	36	62	62	28	28	2	3	2	2	4	4	259	259	492	492	780	780
lmo1304	1331439..1331666	2	2	7	7	5	5	0	0	0	0	0	0	16	16	40	40	57	57
lmo1305	1331813..1333807	406	406	473	473	160	160	3	3	4	4	7	7	134	134	277	277	360	360
lmo1306	1334028..1334267	13	13	18	18	13	13	0	0	0	0	0	0	4	4	15	15	27	27
lmo1307	complement(1334318..1335160)	6	6	13	13	7	7	0	0	2	2	0	0	0	0	3	3	3	3
lmo1308	complement(1335179..1335910)	5	5	10	10	7	7	10	10	2	2	10	10	5	5	6	6	4	4
lmo1309	complement(1335932..1336438)	2	2	2	2	3	3	11	11	9	9	5	5	3	3	3	3	4	4
lmo1310	complement(1336448..1337752)	2	2	1	1	6	6	0	0	0	0	0	0	0	0	1	1	0	0
lmo1311	complement(1337742..1338947)	3	3	2	2	8	8	1	1	1	1	2	2	1	1	3	3	3	3
lmo1312	complement(1338925..1339299)	1	1	1	1	1	1	0	0	0	0	0	0	0	0	1	1	0	0
lmo1313	1339592..1340320	13	13	31	31	31	31	6	6	1	1	4	4	5	5	12	12	18	18
lmo1314	1340320..1340877	39	39	49	49	48	48	0	0	0	0	0	0	10	10	29	29	45	45
lmo1315	1341107..1341865	15	15	30	30	27	27	6	6	5	5	0	0	10	10	11	11	19	19
lmo1316	1341879..1342667	7	7	10	10	20	20	0	0	0	0	0	0	2	2	3	3	15	15
lmo1317	1342682..1343824	32	32	36	36	31	31	1	1	1	1	1	1	8	8	25	25	27	27
lmo1318	1343838..1345100	51	51	73	73	106	106	2	2	3	3	15	15	18	18	23	23	50	50
lmo1319	1345140..1346846	79	79	79	79	86	86	4	4	4	4	7	7	15	15	43	43	52	52
lmo1320	1346951..1351285	64	64	78	78	82	82	4	5	6	6	3	3	17	17	50	50	63	63
lmo1321	1351467..1351934	5	5	14	14	12	12	0	0	0	0	0	0	6	6	15	15	11	11
lmo1322	1351964..1353082	48	48	73	73	60	60	1	1	0	0	1	1	7	7	17	17	20	20
lmo1323	1353097..1353381	5	5	11	11	4	4	0	0	0	0	0	0	0	0	3	3	3	3
lmo1324	1353374..1353673	1	1	14	14	7	7	0	0	0	0	0	0	0	0	0	0	5	5
lmo1325	1353696..1356035	79	79	93	93	115	115	12	12	25	25	10	10	19	19	50	50	67	67
lmo1326	1356032..1356310	10	10	11	11	13	13	0	0	0	0	1	1	4	4	5	5	8	8
lmo1327	1356327..1356671	23	23	33	33	32	32	0	0	0	0	0	0	6	6	17	17	35	35
lmo1328	1356769..1357683	8	8	3	3	4	4	0	0	1	1	1	1	1	1	0	0	6	6
lmo1329	1357753..1358697	23	23	24	24	7	7	3	3	2	2	1	1	4	4	17	17	20	20
lmo1330	1358834..1359103	251	251	230	230	275	275	0	0	0	0	0	0	93	93	257	257	382	382
lmo1331	1359352..1361523	88	88	103	103	114	114	1	1	4	4	0	0	32	32	100	100	132	132
lmo1332	complement(1361564..1362604)	35	35	57	57	49	49	3	3	5	5	1	1	6	6	21	21	23	23
lmo1333	complement(1362765..1363244)	39	39	55	55	52	52	0	0	0	0	1	1	6	6	29	29	39	39
lmo1333a	complement(1363272..1363739)	19	33	23	36	27	44	0	1	0	5	0	3	12	23	17	37	33	48
lmo1334	complement(1363272..1363628)	0	2	0	0	0	0	0	5	0	4	0	8	0	2	0	4	0	1
lmo1335	1363826..1363975	3	3	4	4	7	7	0	0	0	0	0	0	7	7	21	21	42	42
lmo1336	1364031..1364570	13	13	16	16	11	11	0	0	0	0	0	0	2	2	7	7	4	4
lmo1337	1364669..1366207	125	125	114	114	126	126	0	0	3	3	0	0	9	9	26	26	35	35
lmo1338	1366220..1366432	3	3	3	3	0	0	0	0	0	0	0	0	3	3	4	4	2	2
lmo1339	1366457..1367425	57	57	66	66	62	62	0	0	1	1	3	4	8	8	22	22	28	28
lmo1340	1367559..1368650	20	20	19	19	20	20	1	1	0	0	0	0	17	17	15	15	46	46
lmo1341	complement(1368668..1368985)	0	0	0	0	0	0	1	1	0	0	0	0	0	0	0	0	0	0
lmo1342	complement(1368982..1369449)	0	0	0	0	0	0	1	1	0	0	0	0	0	0	0	0	0	0
lmo1343	complement(1369412..1369696)	0	0	0	0	0	0	0	0	0	0	0	0	0	0	0	0	0	0
lmo1344	complement(1369683..1370111)	0	0	0	0	0	0	0	0	0	0	0	0	0	0	0	0	0	0
lmo1345	complement(1370108..1370431)	0	0	1	1	0	0	0	0	0	0	0	0	0	0	0	0	0	0
lmo1346	complement(1370445..1371476)	0	0	0	0	0	0	0	0	0	0	0	0	1	1	0	0	0	0
lmo1347	complement(1371454..1372476)	0	0	0	0	2	2	0	0	0	0	0	0	0	0	0	0	1	1
lmo1348	1373015..1374103	126	126	155	155	44	44	5	5	1	1	6	6	10	10	23	23	36	36
lmo1349	1374119..1375465	79	79	184	184	3	3	6	6	4	4	0	0	9	9	27	27	17	17
lmo1350	1375462..1376928	211	211	297	297	8	8	0	0	1	1	2	2	21	21	33	33	42	42
lmo1351	complement(1376968..1377348)	21	21	20	20	36	36	0	0	0	0	0	0	21	21	59	59	91	91
lmo1352	complement(1377410..1377682)	1	1	0	0	4	4	0	0	0	0	0	0	0	0	1	1	0	0
lmo1353	complement(1377695..1378660)	11	11	21	21	22	22	1	1	2	2	0	0	4	4	4	4	4	4
lmo1354	1378840..1379901	18	18	28	28	31	31	1	1	4	4	0	0	6	6	18	18	28	28
lmo1355	1380004..1380561	15	15	30	30	40	40	0	0	0	0	0	0	5	5	15	15	13	13
lmo1356	1380720..1381187	7	7	8	8	14	14	0	0	0	0	0	0	3	3	6	6	13	13
lmo1357	1381201..1382565	64	65	67	67	58	58	0	0	0	0	0	0	8	8	20	20	26	26
lmo1358	1382569..1382976	12	12	13	13	11	11	1	1	0	0	0	0	4	4	12	12	22	22
lmo1359	1383007..1383393	23	23	40	40	33	33	0	0	0	0	0	0	0	0	4	4	5	5
lmo1360	1383489..1384343	8	8	17	17	15	15	1	1	0	0	0	0	3	3	8	8	12	12
lmo1361	1384362..1385714	29	29	38	38	18	18	10	10	16	16	9	9	3	3	23	23	38	38
lmo1362	1385704..1385931	1	1	0	0	1	1	0	0	0	0	0	0	0	0	0	0	0	0
lmo1363	1385934..1386815	12	12	11	11	9	9	0	0	2	2	0	0	1	1	4	4	5	5
lmo1364	1387014..1387214	97	97	149	149	293	293	0	0	1	1	0	0	18	18	61	61	89	89
lmo1365	1387381..1389210	51	51	66	66	55	55	12	12	14	14	6	6	15	15	27	27	36	36
lmo1366	1389207..1390031	31	31	39	39	47	47	0	0	4	4	1	1	3	3	18	18	32	32
lmo1367	1390222..1390671	25	25	15	15	31	31	1	1	0	0	0	0	2	2	17	17	12	12
lmo1368	1390694..1392385	16	16	23	23	17	17	0	0	0	0	2	2	9	9	23	23	52	52
lmo1369	1392514..1393380	2	2	6	6	2	2	0	0	0	0	0	0	0	0	0	0	1	1
lmo1370	1393517..1394584	21	21	13	13	9	9	0	0	0	0	0	0	4	4	4	4	10	10
lmo1371	1394599..1396026	22	22	35	35	12	12	3	3	6	6	1	1	2	2	6	6	11	11
lmo1372	1396051..1397046	10	10	18	18	11	11	1	1	0	0	1	1	3	3	7	7	7	7
lmo1373	1397063..1398046	10	10	15	15	8	8	1	1	0	0	1	1	8	8	16	16	8	8
lmo1374	1398077..1399327	19	19	44	44	19	19	0	0	0	0	0	0	8	8	21	21	23	23
lmo1375	1399699..1400796	6	6	2	2	2	2	0	0	0	0	0	0	7	7	11	11	15	15
lmo1376	1400941..1402359	327	327	348	348	275	275	5	5	5	5	0	0	45	45	108	108	114	114
lmo1377	1402550..1403230	8	8	11	11	16	16	0	0	3	3	2	2	6	6	15	15	26	26
lmo1378	1403227..1404678	37	37	42	42	56	56	2	2	4	4	3	3	11	11	30	30	74	74
lmo1379	complement(1404714..1405541)	22	22	43	43	40	40	3	3	0	0	3	3	5	5	23	23	26	26
lmo1380	complement(1405578..1405859)	20	20	13	13	16	16	0	0	0	0	0	0	1	1	7	7	11	11
lmo1381	complement(1405945..1406226)	4	4	9	9	3	3	0	0	0	0	1	1	4	4	4	4	8	8
lmo1382	1406366..1406713	18	18	19	19	13	13	0	0	0	0	0	0	9	9	13	13	18	18
lmo1383	1406742..1407818	38	38	50	50	28	28	4	4	3	3	1	1	6	6	13	13	18	18
lmo1384	complement(1407859..1408818)	23	23	63	63	21	21	0	0	1	1	1	1	15	15	45	45	66	66
lmo1385	1409070..1409996	56	56	58	58	84	84	1	1	1	1	1	1	23	23	53	53	87	87
lmo1386	1410148..1412421	44	44	53	53	58	58	2	2	5	5	0	0	12	12	47	47	55	55
lmo1387	complement(1412455..1413294)	16	16	33	33	10	10	1	1	0	0	3	3	6	6	7	7	15	15
lmo1388	1413646..1414719	166	166	219	219	96	96	4	4	4	4	0	0	36	36	119	119	217	217
lmo1389	1415152..1416693	11	11	15	15	21	21	0	0	5	5	4	4	3	3	7	7	9	9
lmo1390	1416686..1417738	6	6	12	12	17	17	6	6	2	2	4	4	2	2	2	2	2	2
lmo1391	1417735..1418685	17	17	19	19	37	37	1	1	0	0	1	1	2	2	9	9	25	25
lmo1392	1418803..1420095	14	14	22	22	12	12	0	0	3	3	0	0	5	5	10	10	8	8
lmo1393	1420076..1421362	19	19	19	19	12	12	0	0	1	1	0	0	4	4	17	17	8	8
lmo1394	1421454..1422185	55	55	75	75	76	76	1	1	1	1	2	2	15	15	32	32	34	34
lmo1395	1422236..1423165	48	48	72	72	50	50	1	1	2	2	0	0	19	19	55	55	56	56
lmo1396	1423255..1423833	13	13	43	43	55	55	1	1	0	0	5	5	12	12	38	38	70	70
lmo1397	1423902..1425146	14	14	19	19	16	16	0	0	0	0	3	3	9	9	7	7	5	5
lmo1398	1425419..1426465	274	274	297	297	281	281	3	3	5	5	3	3	177	177	461	461	686	686
lmo1399	1426766..1428328	701	701	774	774	733	733	4	4	9	9	5	5	89	89	200	200	322	322
lmo13a	936986..937147	1	1	1	1	0	0	0	0	0	0	0	0	1	1	0	0	1	1
lmo1400	1428442..1428939	26	26	33	33	28	28	0	0	0	0	0	0	2	2	11	11	12	12
lmo1401	1428945..1429748	45	45	52	52	52	52	0	0	1	1	0	0	7	7	6	6	10	10
lmo1402	1429765..1430127	19	19	17	17	23	23	0	0	0	0	0	0	3	3	10	10	21	21
lmo1403	1430237..1432819	39	39	57	57	61	61	7	7	12	12	6	6	11	11	25	25	37	37
lmo1404	1432839..1434644	39	39	37	37	33	33	8	8	6	6	3	3	6	6	19	19	35	35
lmo1405	1434661..1435209	9	9	21	21	8	8	0	0	0	0	0	0	3	3	13	13	10	10
lmo1406	1435635..1437866	319	319	337	337	252	252	2	2	1	1	1	1	36	36	104	104	141	141
lmo1407	1437943..1438689	57	57	77	77	43	43	0	0	1	1	0	0	2	2	14	14	12	12
lmo1408	complement(1438724..1439254)	9	9	6	6	6	6	1	1	3	3	0	0	3	3	13	13	14	14
lmo1409	1439421..1440614	4	4	6	6	1	1	1	1	0	0	0	0	1	1	4	4	2	2
lmo1410	1440748..1441296	1	1	4	4	7	7	0	0	0	0	0	0	3	3	0	0	0	0
lmo1411	1441313..1441540	0	0	0	0	6	6	0	0	0	0	0	0	0	0	0	0	2	2
lmo1412	1441581..1442114	16	16	7	7	8	8	0	0	0	0	0	0	3	3	18	18	13	13
lmo1413	complement(1442368..1443687)	6	6	6	6	1	1	0	0	0	0	0	0	0	0	1	1	6	6
lmo1414	complement(1443873..1445042)	43	43	66	66	30	30	4	4	2	2	1	1	6	6	28	28	35	35
lmo1415	1445192..1446358	43	43	56	56	30	30	1	1	3	3	4	4	11	11	28	28	40	40
lmo1416	complement(1446383..1446982)	3	3	5	5	13	13	0	0	1	1	0	0	1	1	5	5	2	2
lmo1417	complement(1447052..1448296)	4	4	12	12	3	3	0	0	0	0	0	0	0	0	3	3	2	2
lmo1418	complement(1448315..1449583)	4	4	6	6	4	4	0	0	2	2	1	1	1	1	1	1	2	2
lmo1419	complement(1449647..1450684)	9	9	16	16	12	12	2	2	0	0	1	1	1	1	7	7	10	10
lmo1420	complement(1450701..1451597)	8	8	8	8	17	17	0	0	1	1	1	1	3	3	8	8	8	8
lmo1421	1451813..1452799	14	14	20	20	9	9	1	1	1	1	1	1	25	25	64	64	68	68
lmo1422	1452796..1454310	28	28	41	41	21	21	1	1	1	1	1	1	26	26	48	48	84	84
lmo1423	complement(1454347..1455177)	334	334	278	278	633	633	0	0	1	1	1	1	39	39	88	88	150	150
lmo1424	complement(1455316..1456662)	164	164	247	247	379	379	5	5	1	1	3	3	15	15	56	56	48	48
lmo1425	complement(1456775..1457446)	15	15	20	20	7	7	0	0	0	0	0	0	2	2	7	7	25	25
lmo1426	complement(1457461..1458387)	27	27	19	19	7	7	0	0	0	0	0	0	4	4	12	12	10	10
lmo1427	complement(1458389..1459045)	10	10	4	4	2	2	2	2	2	2	0	0	3	3	9	9	17	17
lmo1428	complement(1459049..1460242)	13	13	19	19	4	4	3	3	1	1	0	0	40	40	57	57	176	176
lmo1429	complement(1460534..1461094)	1	1	6	6	3	3	4	4	5	5	3	3	3	3	1	1	6	6
lmo1430	complement(1461343..1461726)	0	0	2	2	0	0	0	0	0	0	0	0	3	3	1	1	4	4
lmo1431	1461866..1463467	31	31	48	48	72	72	1	1	0	0	0	0	6	6	37	37	47	47
lmo1432	complement(1463506..1464156)	23	23	43	43	37	37	0	0	0	0	0	0	4	4	19	19	23	23
lmo1433	complement(1464209..1465549)	5	5	7	7	0	0	2	2	1	1	0	0	5	5	10	10	8	8
lmo1434	complement(1465638..1467305)	91	91	119	119	109	109	0	0	0	0	1	1	14	14	58	58	68	68
lmo1435	complement(1467325..1468206)	22	22	27	27	37	37	6	6	2	2	3	3	8	8	17	17	19	19
lmo1436	complement(1468221..1469432)	49	49	42	42	58	58	2	2	3	3	4	4	10	10	26	26	33	33
lmo1437	complement(1469444..1470487)	25	25	33	33	59	59	1	1	0	0	1	1	2	2	9	9	19	19
lmo1438	complement(1470685..1472850)	76	76	75	75	127	127	1	1	6	6	1	1	27	27	110	110	142	142
lmo1439	complement(1472980..1473588)	154	154	288	288	81	81	0	0	0	0	1	1	38	39	121	121	120	120
lmo1440	1473889..1474689	40	40	45	45	67	67	1	1	0	0	0	0	12	12	13	13	24	24
lmo1441	1474802..1475908	12	12	22	22	24	24	4	4	6	6	4	4	1	1	7	7	14	14
lmo1442	1475944..1476651	10	10	11	11	6	6	0	0	0	0	0	0	1	1	5	5	5	5
lmo1443	1476642..1476968	5	5	9	9	4	4	0	0	0	0	0	0	0	0	1	1	0	0
lmo1444	complement(1477050..1477934)	2	2	3	3	4	4	1	1	3	3	0	0	1	1	2	2	1	1
lmo1445	complement(1478071..1478496)	32	32	31	31	49	49	0	0	0	0	0	0	3	3	18	18	12	12
lmo1446	complement(1478477..1479355)	32	32	40	40	54	54	4	4	0	0	0	0	4	4	17	17	20	20
lmo1447	complement(1479330..1480103)	38	38	37	37	47	47	0	0	1	1	0	0	13	13	31	31	54	54
lmo1448	complement(1480246..1481172)	53	53	59	59	86	86	1	1	2	2	0	0	13	13	31	31	46	46
lmo1449	complement(1481188..1482081)	25	25	30	30	35	35	1	1	1	1	0	0	3	3	12	12	29	29
lmo1450	complement(1482096..1483403)	38	38	53	53	68	68	0	0	1	1	1	1	10	10	16	16	23	23
lmo1451	1483549..1484544	3	3	7	7	12	12	0	0	1	1	1	1	0	0	6	6	5	5
lmo1452	complement(1484590..1485711)	13	13	17	17	14	14	0	0	0	0	0	0	10	10	17	17	16	16
lmo1453	complement(1485708..1486412)	5	5	8	8	5	5	0	0	0	0	0	0	4	4	12	12	12	12
lmo1454	complement(1486480..1487604)	51	51	57	57	40	40	1	1	1	1	1	1	39	39	93	93	123	123
lmo1455	complement(1487699..1489579)	53	53	63	63	50	50	1	1	5	5	0	0	34	34	98	98	109	109
lmo1456	complement(1489599..1490039)	8	8	14	14	14	14	0	0	0	0	0	0	6	6	19	19	16	16
lmo1457	complement(1490229..1491053)	30	30	26	26	25	25	0	0	0	0	0	0	11	11	9	9	29	29
lmo1458	complement(1491087..1493153)	16	16	29	29	26	26	0	0	4	4	0	0	7	7	19	19	26	26
lmo1459	complement(1493146..1494036)	17	17	21	21	11	11	1	1	2	2	0	0	0	0	9	9	5	5
lmo1460	complement(1494317..1495084)	15	15	21	21	22	22	0	0	3	3	0	0	1	1	11	11	25	25
lmo1461	1495221..1495850	36	36	33	33	41	41	1	1	0	0	0	0	6	6	16	16	15	15
lmo1462	complement(1495899..1496804)	38	38	33	33	31	31	1	1	0	0	2	2	7	7	16	16	20	20
lmo1463	complement(1496801..1497196)	10	10	15	15	12	12	0	0	1	1	0	0	1	1	3	3	5	5
lmo1464	complement(1497221..1497616)	9	9	19	19	6	6	0	0	0	0	0	0	1	1	4	4	6	6
lmo1465	complement(1497594..1498079)	26	26	40	40	17	17	0	0	1	1	1	1	0	0	4	4	4	4
lmo1466	complement(1498096..1500252)	73	73	93	93	63	63	4	4	0	0	3	3	8	8	18	18	27	27
lmo1467	complement(1500268..1501227)	39	39	31	31	29	29	1	1	2	2	0	0	6	6	18	18	27	27
lmo1468	complement(1501415..1501861)	405	405	591	591	904	904	1	1	0	0	2	2	218	218	521	521	946	946
lmo1469	complement(1501881..1502054)	76	76	104	104	146	146	1	1	0	0	0	0	14	14	59	59	85	85
lmo1470	complement(1502252..1503019)	5	5	11	11	1	1	0	0	1	1	0	0	1	1	7	7	4	4
lmo1471	complement(1503020..1503964)	8	8	10	10	6	6	0	0	0	0	1	1	0	0	11	11	10	10
lmo1472	complement(1504037..1505170)	42	42	45	45	32	32	0	0	1	1	3	3	52	52	110	110	209	209
lmo1473	complement(1505312..1507153)	95	95	134	134	46	46	5	5	4	4	1	1	119	119	398	398	486	486
lmo1474	complement(1507187..1507762)	14	14	12	12	6	6	0	0	0	0	0	0	23	23	58	58	55	55
lmo1475	complement(1507804..1508841)	56	56	61	61	40	40	20	20	37	37	30	30	107	107	239	239	304	304
lmo1476	complement(1508988..1510145)	7	7	9	9	13	13	1	1	2	2	0	0	2	2	4	4	11	11
lmo1477	complement(1510234..1511262)	0	0	1	1	0	0	0	0	2	2	0	0	0	0	1	1	0	0
lmo1478	1511375..1511812	3	3	2	2	2	2	0	0	0	0	0	0	0	0	1	1	0	0
lmo1479	complement(1511858..1513684)	36	36	54	54	91	91	1	1	2	2	0	0	16	16	47	47	58	58
lmo1480	1513917..1514171	57	57	67	67	114	114	0	0	3	3	3	3	215	215	316	316	969	969
lmo1481	complement(1514257..1515288)	18	18	32	32	36	36	0	0	0	0	2	2	8	8	20	20	18	18
lmo1482	complement(1515356..1517578)	25	25	31	31	41	41	2	2	3	3	2	2	7	7	8	8	18	18
lmo1483	complement(1517613..1518173)	13	13	11	11	25	25	0	0	0	0	0	0	4	4	11	11	18	18
lmo1484	complement(1518245..1518847)	2	2	0	0	1	1	2	2	4	4	0	0	1	1	1	1	2	2
lmo1485	complement(1518950..1519681)	3	3	12	12	3	3	0	0	0	0	1	1	1	1	1	1	4	4
lmo1486	complement(1519736..1520092)	4	4	18	18	29	29	0	0	0	0	0	0	6	6	13	13	21	21
lmo1487	complement(1520097..1520672)	20	20	19	19	33	33	0	0	0	0	1	1	9	9	12	12	18	18
lmo1488	complement(1520659..1521225)	11	11	15	15	37	37	0	0	0	0	0	0	2	2	7	7	10	10
lmo1489	complement(1521243..1521533)	4	4	8	8	6	6	0	0	0	0	0	0	0	0	0	0	1	1
lmo1490	complement(1521533..1522354)	26	26	24	24	54	54	0	0	0	0	0	0	4	4	9	9	14	14
lmo1491	complement(1522374..1523474)	19	19	15	15	51	51	0	0	1	1	2	2	2	2	10	10	6	6
lmo1492	complement(1523471..1523992)	16	16	17	17	30	30	0	0	0	0	0	0	1	1	2	2	2	2
lmo1493	1524154..1525962	44	44	56	56	58	58	1	1	1	1	0	0	14	14	28	28	34	34
lmo1494	complement(1525997..1526698)	17	17	43	43	42	42	6	6	13	13	7	7	7	7	20	20	19	19
lmo1495	complement(1526748..1527371)	63	63	51	51	107	107	1	1	3	3	0	0	17	17	31	31	50	50
lmo1496	complement(1527422..1527904)	24	24	27	27	43	43	0	0	1	1	1	1	12	12	35	35	32	32
lmo1497	complement(1528098..1528727)	2	2	10	10	7	7	1	1	2	2	2	2	1	1	6	6	5	5
lmo1498	complement(1528724..1529377)	8	8	7	7	17	17	0	0	0	0	0	0	1	1	1	1	3	3
lmo1499	complement(1529454..1530524)	36	36	37	37	56	56	1	1	1	1	0	0	5	5	19	19	32	32
lmo1500	1530727..1531353	4	4	9	9	16	16	0	0	0	0	0	0	6	6	7	7	12	12
lmo1501	complement(1531398..1531700)	86	86	104	104	123	123	1	1	3	3	2	3	19	19	62	62	116	116
lmo1502	complement(1531716..1532132)	54	54	52	52	58	58	0	0	0	0	1	1	17	17	41	41	46	46
lmo1503	complement(1532129..1532401)	6	6	31	31	33	33	0	0	0	0	0	0	6	6	21	21	37	37
lmo1504	complement(1532493..1535132)	70	70	86	86	70	70	4	4	9	9	10	10	18	18	30	30	54	54
lmo1505	complement(1535439..1536134)	0	0	1	1	0	0	0	0	0	0	0	0	0	0	0	0	1	1
lmo1506	complement(1536143..1537648)	0	0	0	0	2	2	2	2	7	7	1	1	1	1	0	0	0	0
lmo1507	1537815..1538501	3	3	3	3	4	4	1	1	0	0	0	0	0	0	1	1	4	4
lmo1508	1538498..1539937	7	7	14	14	8	8	1	1	2	2	0	0	4	4	9	9	11	11
lmo1509	complement(1539979..1542375)	69	69	82	82	50	50	2	2	10	10	4	4	12	12	34	34	48	48
lmo1510	complement(1542403..1543041)	30	30	30	30	16	16	1	1	0	0	0	0	1	1	7	7	14	14
lmo1511	complement(1543082..1543822)	13	13	15	15	15	15	0	0	0	0	0	0	1	1	9	9	11	11
lmo1512	complement(1543940..1545055)	56	56	56	56	43	43	1	1	0	0	0	0	17	17	30	30	77	77
lmo1513	complement(1545074..1546222)	57	57	41	41	63	63	1	1	1	1	3	3	13	13	22	22	23	23
lmo1514	complement(1546608..1547885)	20	20	24	24	22	22	0	0	0	0	1	1	8	8	23	23	34	34
lmo1515	1548034..1548456	5	5	20	20	13	13	1	1	0	0	0	0	16	16	37	37	81	81
lmo1516	1548701..1549906	1	1	1	1	7	7	1	1	3	3	1	1	0	0	0	0	4	4
lmo1517	1549920..1550285	1	1	0	0	0	0	0	0	0	0	0	0	1	1	0	0	0	0
lmo1518	1550435..1550815	7	7	4	4	20	20	0	0	0	0	0	0	0	0	4	4	11	11
lmo1519	complement(1550854..1552629)	108	108	132	132	157	157	2	2	3	3	2	2	23	23	57	57	65	65
lmo1520	complement(1552632..1553909)	89	89	93	93	93	93	0	0	0	0	0	0	7	7	36	36	47	47
lmo1521	1554360..1555643	34	34	44	44	48	48	0	0	1	1	4	4	7	7	20	20	28	28
lmo1522	complement(1555680..1556132)	43	43	49	49	17	17	0	0	0	0	0	0	6	6	22	22	27	27
lmo1523	complement(1556148..1558364)	59	59	54	54	56	56	2	2	2	2	0	0	22	22	71	71	85	85
lmo1524	complement(1558570..1559091)	5	5	15	15	26	26	0	0	0	0	2	2	8	8	17	17	39	39
lmo1525	complement(1559081..1561432)	20	20	36	36	56	56	41	41	86	86	53	53	13	13	18	18	24	24
lmo1526	complement(1561538..1561882)	9	9	13	13	6	6	0	0	1	1	0	0	10	10	24	24	45	45
lmo1527	complement(1561978..1564242)	110	110	137	137	139	139	2	2	4	4	0	0	19	19	51	51	80	80
lmo1528	complement(1564343..1564633)	5	5	7	7	9	9	0	0	0	0	0	0	3	3	2	2	5	5
lmo1529	complement(1564776..1565105)	38	38	41	41	65	65	0	0	0	0	0	0	15	15	49	49	70	70
lmo1530	complement(1565139..1566278)	59	59	80	80	81	81	4	4	0	0	1	1	25	25	72	72	121	121
lmo1531	complement(1566365..1567393)	32	32	39	39	48	48	4	4	7	7	7	7	9	9	32	32	48	48
lmo1532	complement(1567397..1568404)	39	39	45	45	47	47	2	2	2	2	1	1	13	13	69	69	109	109
lmo1533	complement(1568420..1569025)	15	15	15	15	24	24	0	0	0	0	0	0	5	5	12	12	10	10
lmo1534	complement(1569149..1570084)	29	29	30	30	22	22	0	0	2	2	0	0	1	1	11	11	15	15
lmo1535	complement(1570154..1570879)	11	11	27	27	17	17	0	0	0	0	0	0	4	4	18	18	21	21
lmo1536	complement(1570990..1571838)	33	33	43	43	71	71	0	0	0	0	0	0	3	3	7	7	12	12
lmo1537	complement(1571905..1573194)	103	103	90	90	187	187	6	6	2	2	10	10	23	23	46	46	75	75
lmo1538	complement(1573354..1574847)	38	38	33	33	20	20	1	1	2	2	1	1	23	23	30	30	65	65
lmo1539	complement(1574922..1575740)	13	13	24	24	11	11	0	0	0	0	0	0	3	3	10	10	14	14
lmo1540	complement(1576107..1576397)	234	234	287	287	326	326	2	2	2	2	0	0	208	208	286	286	488	488
lmo1541	complement(1576411..1576728)	267	267	302	302	429	429	0	0	0	0	1	1	33	33	95	95	127	127
lmo1542	complement(1576747..1577055)	96	96	141	141	192	192	2	2	0	0	0	0	23	23	63	63	89	89
lmo1543	complement(1577212..1578573)	6	6	15	15	15	15	0	0	0	0	0	0	4	4	10	10	11	11
lmo1544	complement(1578625..1579425)	30	30	33	33	56	56	1	1	1	1	0	0	7	7	26	26	30	30
lmo1545	complement(1579428..1580105)	28	28	29	29	40	40	3	3	0	0	2	2	2	2	1	1	3	3
lmo1546	complement(1580283..1580801)	27	27	29	29	47	47	0	0	0	0	0	0	0	0	14	14	15	15
lmo1547	complement(1580804..1581691)	39	39	63	63	75	75	0	0	0	0	0	0	9	9	40	40	51	51
lmo1548	complement(1581777..1582790)	45	45	57	57	82	82	4	4	4	4	2	2	21	21	50	50	56	56
lmo1549	complement(1583242..1583916)	0	0	0	0	3	3	2	2	2	2	0	0	0	0	2	2	1	1
lmo1550	complement(1583928..1584638)	0	0	0	0	1	1	0	0	0	0	0	0	0	0	0	0	0	0
lmo1551	complement(1584850..1586139)	21	21	20	20	21	21	3	3	7	7	2	2	1	1	6	6	2	2
lmo1552	complement(1586201..1588852)	338	338	396	396	384	384	10	10	7	7	3	3	31	31	69	69	64	64
lmo1553	complement(1589175..1590464)	27	27	40	40	17	17	0	0	1	1	0	0	3	3	13	13	11	11
lmo1554	complement(1590477..1591451)	12	12	25	25	9	9	0	0	1	1	0	0	0	0	6	6	7	7
lmo1555	complement(1591448..1592170)	16	16	19	19	4	4	1	1	0	0	0	0	2	2	3	3	3	3
lmo1556	complement(1592167..1593096)	9	9	22	22	6	6	1	1	0	0	0	0	2	2	1	1	4	4
lmo1557	complement(1593100..1594407)	21	21	32	32	19	19	1	1	0	0	0	0	1	1	9	9	13	13
lmo1558	complement(1594535..1595119)	15	15	22	22	51	51	1	1	0	0	0	0	19	19	15	15	74	74
lmo1559	complement(1595227..1597149)	43	43	59	59	62	62	1	1	0	0	0	0	7	7	30	30	41	41
lmo1560	complement(1597499..1598422)	10	10	28	28	15	15	0	0	1	1	0	0	6	6	7	7	13	13
lmo1561	complement(1598432..1599808)	23	23	26	26	30	30	0	0	3	3	1	1	5	5	11	11	14	14
lmo1562	complement(1599814..1600278)	34	34	35	35	34	34	0	0	1	1	0	0	4	4	18	18	31	31
lmo1563	complement(1600356..1600958)	8	8	3	3	6	6	0	0	0	0	0	0	2	2	2	2	4	4
lmo1564	complement(1600975..1601796)	28	28	10	10	6	6	0	0	1	1	0	0	5	5	12	12	8	8
lmo1565	complement(1601820..1604447)	26	26	43	43	26	26	5	5	0	0	1	1	10	10	23	23	39	39
lmo1566	complement(1604613..1605875)	55	55	49	49	34	34	0	0	0	0	0	0	9	9	11	11	14	14
lmo1567	complement(1605895..1607016)	32	32	39	40	29	29	2	2	0	0	0	0	11	11	20	20	25	25
lmo1568	complement(1607053..1607514)	11	11	14	14	9	9	0	0	0	0	0	0	3	3	2	2	8	8
lmo1569	complement(1607671..1608048)	19	19	15	15	16	16	0	0	0	0	0	0	5	5	17	17	25	25
lmo1570	complement(1608166..1609923)	206	206	281	281	285	285	2	2	2	2	3	3	50	50	120	120	124	124
lmo1571	complement(1610206..1611165)	170	170	203	203	290	290	63	63	68	68	47	48	67	67	161	161	208	208
lmo1572	complement(1611449..1612405)	47	47	53	53	65	65	0	0	0	0	0	0	16	16	56	56	52	52
lmo1573	complement(1612395..1613279)	41	41	59	59	61	61	3	3	1	1	0	0	25	25	30	30	36	36
lmo1574	complement(1613497..1616823)	67	67	63	63	66	66	0	0	1	1	2	2	19	19	64	64	63	63
lmo1575	complement(1616945..1617880)	13	13	21	21	20	20	0	0	0	0	1	1	0	0	10	10	11	11
lmo1576	complement(1617901..1619214)	28	28	30	30	34	34	4	4	2	2	0	0	7	7	10	10	20	20
lmo1577	complement(1619240..1619926)	14	14	15	15	23	23	0	0	0	0	4	4	2	2	5	5	5	5
lmo1578	1620091..1621188	90	90	105	105	63	63	3	3	5	5	1	1	16	16	36	36	52	52
lmo1579	complement(1621230..1622342)	66	66	78	78	95	95	3	3	7	8	0	0	15	15	45	45	41	41
lmo1580	1622583..1623047	52	52	74	74	34	34	0	0	1	1	0	0	25	25	59	59	60	60
lmo1581	complement(1623099..1624292)	49	49	64	64	53	53	0	0	1	1	0	0	23	23	75	75	96	96
lmo1582	complement(1624316..1625314)	46	46	60	60	54	54	3	3	4	4	2	2	21	21	56	56	60	60
lmo1583	complement(1625505..1626002)	61	61	95	95	40	40	0	0	0	0	1	1	11	11	35	35	40	40
lmo1584	complement(1626064..1626600)	11	11	10	10	6	6	0	0	0	0	0	0	2	2	2	2	4	4
lmo1585	complement(1626620..1627633)	13	13	15	15	13	13	0	0	1	1	1	1	3	3	8	8	5	5
lmo1586	1627812..1628615	47	47	77	77	74	74	0	0	1	1	0	0	20	20	41	41	67	67
lmo1587	complement(1628647..1629597)	0	0	0	0	0	0	0	0	1	1	0	0	0	0	2	2	4	4
lmo1588	complement(1629594..1630754)	0	0	0	0	0	0	0	0	0	0	0	0	1	1	1	1	1	1
lmo1589	complement(1630751..1631503)	0	0	0	0	0	0	0	0	0	0	0	0	0	0	0	0	0	0
lmo1590	complement(1631516..1632712)	1	1	0	0	1	1	5	5	2	2	0	0	0	0	4	4	5	5
lmo1591	complement(1632728..1633759)	0	0	0	0	0	0	1980	1980	2639	2639	1718	1718	136	136	94	94	248	248
lmo1592	complement(1633933..1635144)	14	14	24	24	28	28	477	477	565	565	508	508	29	29	37	37	62	62
lmo1593	complement(1635146..1636285)	11	11	8	8	16	16	2	2	8	8	2	2	2	2	5	5	5	5
lmo1594	complement(1636412..1638127)	101	101	107	107	121	121	1	1	7	7	2	2	13	13	54	54	53	53
lmo1595	1638420..1638908	7	7	3	3	3	3	0	0	0	0	0	0	4	4	3	3	4	4
lmo1596	1639120..1639722	122	122	185	185	245	245	0	0	4	4	2	2	204	204	421	421	558	558
lmo1596a	complement(1639998..1640198)	9	10	6	8	7	8	0	0	0	0	0	0	1	3	6	16	13	26
lmo1597	complement(1640225..1641004)	25	25	26	26	34	34	0	0	2	2	7	7	9	9	14	14	16	16
lmo1598	complement(1641284..1642543)	23	23	32	32	29	29	18	18	19	19	10	10	13	13	24	24	30	30
lmo1599	complement(1642865..1643872)	44	44	51	51	84	84	4	4	0	0	1	1	32	32	50	50	58	58
lmo1600	complement(1644106..1645191)	212	212	206	206	334	334	0	0	1	1	4	4	57	57	155	155	234	234
lmo1601	complement(1645412..1645936)	276	276	292	292	202	202	4	4	0	0	1	1	163	163	305	305	313	313
lmo1602	complement(1645958..1646413)	67	67	87	87	71	71	0	0	0	0	0	0	86	86	137	137	165	165
lmo1603	1646669..1647781	10	10	13	13	18	18	1	1	1	1	0	0	4	4	7	7	15	15
lmo1604	complement(1647821..1648366)	53	53	81	81	61	61	0	0	0	0	0	0	17	17	39	39	71	71
lmo1605	complement(1648511..1649854)	127	127	124	124	150	150	1	1	2	2	1	1	61	61	108	108	219	219
lmo1606	complement(1650149..1652500)	21	21	23	23	45	45	14	14	32	32	17	17	21	21	38	38	47	47
lmo1607	complement(1652810..1653427)	56	56	67	67	50	50	0	0	1	1	0	0	21	21	54	54	57	57
lmo1608	complement(1653433..1654233)	56	56	69	69	32	32	0	0	1	1	0	0	6	6	13	13	18	18
lmo1609	complement(1654268..1654579)	15	15	19	19	5	5	0	0	1	1	0	0	14	14	17	17	20	20
lmo1610	complement(1654691..1654909)	12	12	12	12	8	8	0	0	0	0	1	1	5	5	9	9	12	12
lmo1611	complement(1654902..1655975)	27	27	44	44	34	34	6	6	13	13	7	7	12	12	12	12	39	39
lmo1612	1656173..1656484	12	12	18	18	13	13	0	0	1	1	0	0	2	2	7	7	8	8
lmo1613	complement(1656521..1656769)	6	6	11	11	6	6	0	0	0	1	0	0	12	12	9	9	26	26
lmo1614	complement(1656903..1657754)	12	12	11	11	13	13	2	2	1	1	3	3	6	6	15	15	19	19
lmo1615	complement(1657815..1658459)	33	33	48	48	62	62	1	1	0	0	2	2	4	4	19	19	32	32
lmo1616	complement(1658466..1659248)	46	46	46	46	64	64	1	1	1	1	0	0	13	13	25	25	24	24
lmo1617	complement(1659457..1660926)	30	30	46	46	52	52	2	2	0	0	0	0	8	8	17	17	8	8
lmo1618	complement(1660923..1661363)	15	15	20	20	17	17	1	1	0	0	0	0	1	1	6	6	0	0
lmo1619	complement(1661588..1662457)	50	50	84	84	214	214	0	0	0	0	1	1	19	19	32	32	40	40
lmo1620	complement(1662570..1663982)	112	112	104	104	120	120	4	4	0	0	1	1	23	23	51	51	65	65
lmo1621	complement(1664057..1664470)	1	1	7	7	4	4	1	1	0	0	0	0	3	3	7	7	10	10
lmo1622	1664575..1665405	7	7	4	4	12	12	0	0	0	0	0	0	3	3	12	12	16	16
lmo1623	complement(1665444..1666097)	8	8	12	12	15	15	1	1	4	4	1	1	1	1	6	6	4	4
lmo1624	complement(1666107..1667720)	17	17	32	32	30	30	6	6	2	2	0	0	7	7	13	13	20	20
lmo1625	complement(1667831..1669444)	46	46	77	77	74	74	0	0	0	0	0	0	11	11	28	28	28	28
lmo1626	complement(1669529..1669966)	10	10	11	11	21	21	1	1	1	1	0	0	3	3	5	5	6	6
lmo1627	complement(1670037..1670810)	9	9	16	16	2	2	0	0	0	0	1	1	2	2	2	2	4	4
lmo1628	complement(1670803..1672005)	15	15	35	35	6	6	2	2	1	1	1	1	3	3	2	2	6	6
lmo1629	complement(1672008..1672616)	5	5	15	15	6	6	1	1	6	6	0	0	0	0	4	4	0	0
lmo1630	complement(1672613..1673371)	15	15	16	16	5	5	0	0	0	0	0	0	2	2	2	2	0	0
lmo1631	complement(1673368..1674387)	8	8	19	19	2	2	0	0	0	0	0	0	1	1	6	6	4	4
lmo1632	complement(1674359..1674964)	5	5	3	3	1	1	0	0	0	0	0	0	2	2	4	4	3	3
lmo1633	complement(1674961..1676325)	14	14	20	20	3	3	1	1	3	3	0	0	1	1	9	9	10	10
lmo1634	1677409..1680009	36	36	53	53	1144	1144	16	16	32	32	15	15	21	21	8	8	4	4
lmo1635	1680132..1680560	7	7	12	12	8	8	0	0	1	1	0	0	4	4	4	4	8	8
lmo1636	1680644..1681564	24	24	26	26	28	28	9	9	4	4	5	5	11	11	13	13	31	31
lmo1637	1681561..1682628	22	22	38	38	38	38	1	1	1	1	2	2	16	16	23	23	31	31
lmo1638	complement(1682664..1683638)	21	21	34	34	20	20	2	2	0	0	0	0	26	26	66	66	94	94
lmo1639	complement(1683635..1684216)	15	15	19	19	12	12	0	0	0	0	0	0	11	11	30	30	44	44
lmo1640	complement(1684229..1684462)	5	5	10	10	3	3	0	0	1	1	0	0	8	8	12	12	25	25
lmo1641	complement(1684563..1687265)	63	63	89	89	62	62	0	0	1	1	0	0	14	14	29	29	28	28
lmo1642	complement(1687420..1688223)	15	15	30	30	18	18	2	2	10	10	2	2	13	13	46	46	48	48
lmo1643	complement(1688248..1688670)	9	9	10	10	7	7	0	0	0	0	0	0	1	1	6	6	6	6
lmo1644	complement(1688670..1691888)	46	46	67	67	38	38	7	7	6	6	9	9	7	7	36	36	40	40
lmo1645	complement(1691972..1695043)	17	17	23	23	5	5	15	15	14	14	5	5	5	5	10	10	16	16
lmo1646	complement(1695040..1696164)	4	4	10	10	1	1	17	17	15	15	5	5	3	3	5	5	7	7
lmo1647	1696280..1696888	7	7	10	10	11	11	0	0	0	0	1	1	7	7	19	19	22	22
lmo1648	complement(1696940..1697302)	9	9	13	13	7	7	1	1	0	0	0	0	11	11	10	10	13	13
lmo1649	complement(1697476..1697991)	28	28	36	36	41	41	0	0	2	2	0	0	17	17	56	56	52	52
lmo1650	complement(1698165..1698653)	9	9	12	12	8	8	3	3	12	12	6	6	4	4	5	5	18	18
lmo1651	complement(1698734..1700539)	13	13	23	23	23	23	1	1	2	2	2	2	7	7	27	27	13	13
lmo1652	complement(1700523..1702292)	16	16	17	17	26	26	3	3	1	1	3	3	10	10	33	33	35	35
lmo1653	complement(1702695..1703315)	3	3	6	6	3	3	0	0	1	1	0	0	0	0	1	1	3	3
lmo1654	complement(1703330..1703824)	2	2	5	5	1	1	0	0	0	0	0	0	0	0	1	1	0	0
lmo1655	complement(1704618..1705181)	0	0	0	0	0	0	0	0	2	2	0	0	1	1	0	0	3	3
lmo1656	complement(1705199..1705630)	0	0	1	1	1	1	0	0	0	0	0	0	4	4	2	2	2	2
lmo1657	complement(1706204..1707088)	163	163	215	215	346	346	2	2	9	9	2	2	113	113	252	252	296	296
lmo1658	complement(1707168..1707917)	149	149	203	203	295	295	1	1	2	2	2	2	83	83	188	188	216	216
lmo1659	1708312..1708518	0	0	0	0	2	2	0	0	0	0	0	0	0	0	0	0	2	2
lmo1660	complement(1708857..1711268)	39	39	49	49	49	49	3	3	1	1	3	3	18	18	34	34	49	49
lmo1661	1711672..1712637	3	3	7	7	8	8	4	4	0	0	2	2	6	6	8	8	12	12
lmo1662	1712634..1713209	5	5	2	2	10	10	3	3	0	0	1	1	0	0	2	2	6	6
lmo1663	complement(1713234..1715099)	113	113	149	149	182	182	1	1	0	0	1	1	38	38	73	73	128	128
lmo1664	complement(1715236..1716435)	16	16	16	16	19	19	0	0	1	1	0	0	19	19	41	41	47	47
lmo1665	1716858..1717160	24	24	32	32	60	60	0	0	0	0	0	0	7	7	10	10	13	13
lmo1666	complement(1717193..1722328)	64	64	78	78	31	31	1	1	8	8	4	4	34	34	49	49	59	59
lmo1667	complement(1722431..1723339)	11	11	25	25	19	19	14	14	36	36	15	15	6	6	11	11	22	22
lmo1668	complement(1723356..1723598)	1	1	3	3	4	4	0	0	2	3	0	0	0	0	7	7	3	3
lmo1669	complement(1723649..1724122)	1	1	0	0	1	1	1	1	1	1	0	0	1	1	0	0	1	1
lmo1670	1724196..1724462	8	8	14	14	12	12	0	0	0	0	1	1	0	0	2	2	8	8
lmo1671	1724612..1725565	72	72	55	55	123	123	0	0	8	8	3	3	27	27	60	60	69	69
lmo1672	complement(1725584..1726993)	57	57	64	64	48	48	35	35	63	63	27	27	20	20	45	45	77	77
lmo1673	complement(1727009..1727827)	39	39	64	64	26	26	1	1	0	0	2	2	4	4	16	16	38	38
lmo1674	complement(1727824..1728651)	203	203	156	156	189	189	4	4	1	1	1	1	261	261	265	265	740	740
lmo1675	complement(1728653..1730395)	87	87	99	99	47	47	4	4	6	6	5	5	25	25	30	30	48	48
lmo1676	complement(1730392..1731780)	55	55	83	83	61	61	2	2	1	1	2	2	13	13	21	21	34	34
lmo1677	1731955..1732893	34	34	43	43	36	36	1	1	0	0	0	0	9	9	20	20	24	24
lmo1678	complement(1732926..1734779)	107	107	82	82	90	90	431	431	814	814	320	320	42	42	50	50	105	105
lmo1679	complement(1734776..1735948)	18	18	16	16	28	28	12	12	12	12	6	6	5	5	6	6	18	18
lmo1680	complement(1735941..1737065)	22	22	23	23	29	29	62	62	113	113	33	33	19	19	19	19	30	30
lmo1681	complement(1737087..1739384)	17	17	20	20	22	22	6	6	8	8	2	2	3	3	10	10	16	16
lmo1682	complement(1739674..1740849)	3	3	11	11	10	10	0	0	2	2	2	2	3	3	11	11	12	12
lmo1683	complement(1748263..1748709)	100	100	154	154	114	114	0	0	1	1	0	0	54	54	89	89	162	162
lmo1684	complement(1748792..1749733)	15	15	29	29	8	8	0	0	1	1	0	0	8	8	27	27	26	26
lmo1685	1749878..1751176	36	36	30	30	24	24	9	9	13	13	2	2	13	13	20	20	24	24
lmo1686	1751283..1752371	20	20	27	27	35	35	2	2	2	2	0	0	19	19	40	40	56	56
lmo1687	complement(1752413..1752940)	202	202	220	220	206	206	2	2	4	4	1	1	101	101	244	244	366	366
lmo1688	complement(1753095..1753841)	14	14	12	12	6	6	0	0	2	2	0	0	15	15	20	20	19	19
lmo1689	complement(1753845..1754942)	4	4	6	6	8	8	0	0	1	1	1	1	4	4	13	13	9	9
lmo1690	1755143..1756123	30	30	32	32	68	68	2	2	1	1	0	0	17	17	61	61	74	74
lmo1691	complement(1756156..1756617)	28	28	30	30	15	15	0	0	0	0	0	0	4	4	10	10	14	14
lmo1692	complement(1756629..1756862)	11	11	7	7	10	10	0	0	0	0	0	0	1	1	4	4	9	9
lmo1693	complement(1756864..1757673)	1	1	11	11	6	6	0	0	0	0	0	0	2	2	1	1	7	7
lmo1694	1757771..1758673	20	20	36	36	8	8	2	2	0	0	1	1	51	51	72	72	129	129
lmo1695	complement(1758694..1761291)	95	95	113	113	146	146	7	7	4	4	2	2	23	23	46	46	63	63
lmo1696	complement(1761318..1761992)	15	15	13	13	23	23	0	0	0	0	0	0	1	1	4	4	6	6
lmo1697	1762200..1763165	20	20	19	19	60	60	4	4	0	0	0	0	1	1	14	14	16	16
lmo1698	complement(1763209..1763751)	13	13	19	19	31	31	1	1	0	0	0	0	13	13	21	21	29	29
lmo1699	1763941..1764843	1	1	1	1	1	1	9	9	15	15	3	3	1	1	4	4	7	7
lmo1700	1764871..1765077	0	0	0	0	1	1	1	1	0	0	0	0	0	0	0	0	0	0
lmo1701	complement(1765117..1765470)	18	18	23	23	13	13	0	0	0	0	1	1	3	3	7	7	8	8
lmo1702	complement(1765499..1765900)	8	8	13	13	8	8	1	1	1	1	0	0	1	1	4	4	8	8
lmo1703	complement(1765915..1767294)	30	30	47	47	39	39	0	0	5	5	0	0	16	16	28	28	39	39
lmo1704	complement(1767359..1767739)	2	2	4	4	1	1	0	0	0	0	1	1	0	0	1	1	2	2
lmo1705	1767846..1768490	12	12	18	18	17	17	5	5	0	0	1	1	8	8	9	9	23	23
lmo1706	complement(1768520..1769389)	12	12	23	23	15	15	8	8	2	2	4	4	7	7	13	13	18	18
lmo1707	1769479..1769700	1	1	3	3	1	1	0	0	1	1	1	1	18	18	14	14	27	27
lmo1708	complement(1769720..1770526)	7	7	10	10	11	11	0	0	1	1	0	0	20	20	27	27	46	46
lmo1709	complement(1770648..1771406)	37	37	31	31	61	61	3	3	2	2	0	0	65	65	94	94	186	186
lmo1710	1771594..1772040	39	39	50	50	70	70	2	2	1	1	2	2	15	15	45	45	44	44
lmo1711	1772178..1773410	76	76	77	77	117	117	3	3	6	7	0	0	25	25	61	61	66	66
lmo1712	1773514..1774773	9	9	12	12	22	22	0	0	0	0	2	2	17	17	24	24	35	35
lmo1713	1774991..1775983	59	59	70	70	111	111	0	0	1	1	0	0	31	31	36	36	47	47
lmo1714	complement(1776257..1776829)	9	9	9	9	21	21	0	0	0	0	0	0	4	4	12	12	18	18
lmo1715	complement(1776910..1777578)	1	1	0	0	0	0	2	2	0	0	4	4	0	0	0	0	0	0
lmo1716	1777763..1778338	1	1	1	1	1	1	0	0	0	0	0	0	1	1	7	7	3	3
lmo1717	complement(1778415..1779482)	33	33	43	43	82	82	5	5	2	2	0	0	5	5	2	2	9	9
lmo1718	complement(1779714..1780802)	17	17	13	13	9	9	1	1	0	0	1	1	6	6	9	9	7	7
lmo1719	complement(1780824..1781126)	0	0	0	0	1	1	0	0	0	0	0	0	1	1	0	0	1	1
lmo1720	complement(1781196..1781504)	3	3	2	2	2	2	0	0	0	0	0	0	1	1	1	1	2	2
lmo1721	complement(1781661..1784339)	91	91	96	96	48	48	0	0	3	3	0	0	17	17	54	54	70	70
lmo1722	complement(1784473..1785798)	41	41	49	49	63	63	3	3	7	7	2	2	15	15	12	12	28	28
lmo1723	complement(1785841..1786614)	8	8	6	6	6	6	1	1	0	0	0	0	2	2	9	9	6	6
lmo1724	complement(1786607..1787287)	3	3	3	3	5	5	0	0	2	2	0	0	2	2	5	5	6	6
lmo1725	complement(1787280..1787648)	4	4	5	5	1	1	0	0	0	0	0	0	1	1	4	4	6	6
lmo1726	complement(1787769..1788752)	23	23	22	22	21	21	1	1	0	0	0	0	20	20	19	19	42	42
lmo1727	complement(1788812..1789777)	10	10	8	8	9	9	0	0	0	0	0	0	2	2	12	12	15	15
lmo1728	complement(1789825..1793085)	2	2	4	4	0	0	2	2	1	1	3	3	2	2	0	0	5	5
lmo1729	complement(1793082..1795253)	2	2	3	3	0	0	0	0	3	3	1	1	0	0	1	1	2	2
lmo1730	1795681..1796925	0	0	1	1	0	0	0	0	2	2	1	1	0	0	0	0	1	1
lmo1731	1796987..1797880	0	0	0	0	0	0	3	3	0	0	2	2	1	1	0	0	1	1
lmo1732	1797897..1798727	0	0	2	2	1	1	0	0	0	0	0	0	0	0	1	1	1	1
lmo1733	complement(1798772..1800241)	2676	2676	2358	2358	4325	4325	3	3	1	1	1	1	46	46	140	140	163	163
lmo1734	complement(1800256..1804848)	2208	2208	2496	2496	2976	2976	10	11	7	7	4	4	60	60	160	160	156	156
lmo1735	1805041..1805928	1	1	0	0	3	3	0	0	7	7	3	3	4	4	4	4	8	8
lmo1736	complement(1805925..1806443)	311	311	306	306	52	52	1	1	2	2	0	0	46	46	131	131	167	167
lmo1737	complement(1806446..1807552)	448	448	473	473	82	82	1	1	3	3	3	3	59	59	165	165	181	181
lmo1738	complement(1807643..1808458)	242	242	225	225	19	19	0	0	0	0	1	1	67	67	154	154	211	211
lmo1739	complement(1808460..1809107)	93	93	91	91	14	14	1	1	0	0	0	0	26	26	61	61	77	77
lmo1740	complement(1809118..1809759)	78	78	90	90	17	17	1	1	1	1	0	0	15	15	37	37	55	55
lmo1741	complement(1810157..1811197)	53	53	84	84	60	60	4	4	5	5	2	2	46	46	89	89	193	193
lmo1742	complement(1811219..1812961)	57	57	51	51	55	55	3	3	1	1	3	3	11	11	36	36	41	41
lmo1743	complement(1812978..1813436)	11	11	16	16	13	13	2	2	3	3	1	1	4	4	13	13	8	8
lmo1744	complement(1813457..1814332)	23	23	26	26	35	35	1	1	0	0	1	1	7	7	9	9	10	10
lmo1745	complement(1814403..1815080)	41	41	61	61	69	69	3	3	0	0	2	2	22	22	58	58	51	51
lmo1746	complement(1815143..1817122)	38	38	57	57	66	66	0	0	0	0	1	1	17	17	46	46	43	43
lmo1747	complement(1817112..1817879)	13	13	23	23	21	21	0	0	1	1	1	1	16	16	26	26	62	62
lmo1748	complement(1818007..1818516)	15	15	18	18	16	16	0	0	0	0	1	1	7	7	15	15	20	20
lmo1749	1818740..1819213	21	21	30	30	26	26	1	1	0	0	1	1	33	33	59	59	101	101
lmo1750	complement(1819244..1819798)	18	18	24	24	29	29	0	0	0	0	1	1	32	32	51	51	80	80
lmo1751	complement(1820133..1821494)	104	104	111	111	184	184	4	4	2	2	0	0	41	41	87	87	90	90
lmo1752	complement(1821518..1822273)	15	15	24	24	19	19	0	0	0	0	0	0	13	13	13	13	15	15
lmo1753	complement(1822421..1823353)	34	34	54	54	38	38	0	0	3	3	0	0	15	15	32	32	47	47
lmo1754	complement(1823494..1824924)	62	62	92	92	64	64	1	1	1	1	2	2	65	65	135	135	219	219
lmo1755	complement(1824936..1826387)	51	51	72	72	49	49	9	9	10	11	8	8	30	30	63	63	51	51
lmo1756	complement(1826411..1826704)	46	46	45	45	34	34	29	29	27	27	15	15	11	11	33	33	35	35
lmo1757	complement(1826829..1827944)	56	56	75	75	47	47	0	0	1	1	0	0	18	18	54	54	65	65
lmo1758	complement(1827941..1829956)	49	49	83	83	36	36	20	20	11	11	10	10	28	28	72	72	92	92
lmo1759	complement(1829982..1832177)	56	56	75	75	54	54	2	2	1	1	0	0	47	47	86	86	128	128
lmo1760	complement(1832242..1832919)	19	19	27	27	26	26	0	0	0	0	0	0	2	2	5	5	5	5
lmo1761	1833125..1834480	9	9	25	25	45	45	0	0	3	3	0	0	10	10	20	20	19	19
lmo1762	complement(1834523..1834777)	24	24	29	29	21	21	0	0	0	0	0	0	11	11	37	37	35	35
lmo1763	complement(1834795..1835091)	13	13	12	12	10	10	0	0	1	1	0	0	9	9	19	19	32	32
lmo1764	complement(1835229..1836491)	593	593	764	764	41	41	4	4	3	3	0	0	94	94	183	183	245	245
lmo1765	complement(1836516..1838045)	299	299	461	461	7	7	3	3	4	4	1	1	59	59	122	122	156	156
lmo1766	complement(1838051..1838617)	173	173	251	251	4	4	13	13	18	18	7	7	15	15	36	36	41	41
lmo1767	complement(1838614..1839663)	423	423	505	505	10	10	1	1	2	2	0	0	31	31	110	110	111	111
lmo1768	complement(1839682..1841109)	748	748	929	929	54	54	5	5	2	2	1	1	81	81	134	134	199	199
lmo1769	complement(1841094..1843313)	1525	1525	1608	1608	82	82	12	12	4	4	3	3	134	134	220	220	282	282
lmo1770	complement(1843306..1843989)	186	186	239	239	2	2	1	1	1	1	0	0	4	4	12	12	14	14
lmo1771	complement(1843993..1844238)	103	103	120	120	3	3	2	2	2	2	3	3	6	6	17	17	21	21
lmo1772	complement(1844250..1844963)	385	385	465	465	9	9	2	2	0	0	0	0	26	26	51	51	57	57
lmo1773	complement(1845044..1846336)	960	960	1113	1113	64	64	18	18	19	19	6	6	256	256	452	452	620	620
lmo1774	complement(1846355..1847479)	449	450	594	594	19	19	404	404	463	463	463	463	89	89	142	142	213	213
lmo1775	complement(1847472..1847960)	265	265	301	301	10	10	0	0	0	0	1	1	21	21	55	55	59	59
lmo1776	complement(1848166..1848690)	76	76	113	113	94	94	1	1	0	0	2	2	99	99	196	196	258	258
lmo1777	complement(1854077..1854682)	1	1	3	3	1	1	1	1	0	0	0	0	0	0	1	1	5	5
lmo1778	1854748..1855521	3	3	6	6	8	8	0	0	2	2	0	0	4	4	9	9	9	9
lmo1779	1855571..1855933	3	3	5	5	3	3	0	0	0	0	0	0	4	4	6	6	9	9
lmo1780	complement(1855952..1857184)	41	41	55	55	41	41	2	2	4	4	3	3	36	36	68	68	96	96
lmo1781	complement(1857242..1857772)	1	1	0	0	0	0	0	0	0	0	2	2	4	4	2	2	2	2
lmo1782	1857856..1858611	23	23	51	51	19	19	0	0	1	1	2	2	30	30	46	46	46	46
lmo1783	complement(1858651..1859010)	103	103	128	128	91	91	0	0	7	7	4	4	59	59	103	103	139	139
lmo1784	complement(1859050..1859250)	10	10	23	23	3	3	1	1	1	1	0	0	13	13	20	20	29	29
lmo1785	complement(1859272..1859787)	131	131	138	138	113	113	9	9	4	4	2	2	164	164	342	342	403	403
lmo1786	complement(1860200..1861090)	137	137	85	85	245	245	2	2	2	2	2	2	163	163	449	449	727	727
lmo1787	complement(1861907..1862251)	123	123	235	235	195	195	0	0	3	3	0	0	107	107	173	173	301	301
lmo1788	1862459..1862893	4	4	1	1	2	2	0	0	0	0	2	2	2	2	5	5	12	12
lmo1789	1862893..1863480	2	2	1	1	4	4	0	0	1	1	1	1	2	2	1	1	7	7
lmo1790	1863501..1864217	7	7	3	3	4	4	0	0	0	0	0	0	4	4	8	8	5	5
lmo1791	complement(1864248..1864637)	38	38	45	45	20	20	0	0	0	0	0	0	7	7	16	16	37	37
lmo1792	complement(1864657..1865394)	33	33	28	28	16	16	5	5	1	1	0	0	15	15	33	33	33	33
lmo1793	complement(1865394..1865912)	8	8	18	18	7	7	0	0	0	0	0	0	4	4	14	14	18	18
lmo1794	complement(1865922..1866308)	6	6	5	5	1	1	0	0	1	1	0	0	2	2	5	5	5	5
lmo1795	complement(1866336..1867070)	18	18	11	11	8	8	1	1	4	4	1	1	4	4	12	12	8	8
lmo1796	complement(1867180..1867410)	59	59	63	63	57	57	0	0	0	0	0	0	23	23	40	40	58	58
lmo1797	complement(1867427..1867699)	86	86	97	97	109	109	1	1	1	1	1	1	75	75	160	160	236	236
lmo1798	complement(1867802..1869460)	0	0	0	0	0	0	3	3	4	4	2	2	2	2	3	3	1	1
lmo1799	complement(1869532..1872243)	2	2	1	1	2	2	4	4	3	3	4	4	1	1	0	0	2	2
lmo1800	complement(1872724..1873620)	0	0	0	0	1	1	8	8	9	9	1	1	1	1	4	4	4	4
lmo1801	complement(1873764..1875116)	37	37	43	43	62	62	11	11	16	16	5	5	35	35	54	54	83	83
lmo1802	complement(1875129..1875461)	3	3	4	4	4	4	5	5	9	9	0	0	3	3	10	10	9	9
lmo1803	complement(1875574..1876560)	25	25	24	24	22	22	1	1	2	2	0	0	5	5	26	26	28	28
lmo1804	complement(1876575..1880135)	41	41	57	57	36	36	2	2	2	2	2	2	18	18	35	35	45	45
lmo1805	complement(1880158..1880847)	7	7	10	10	11	11	1	1	0	0	2	2	3	3	10	10	11	11
lmo1806	complement(1881041..1881274)	38	38	50	50	88	88	0	0	1	1	0	0	57	57	118	118	199	199
lmo1807	complement(1881381..1882124)	21	21	32	32	41	41	1	1	1	1	0	0	6	6	16	16	23	23
lmo1808	complement(1882128..1883069)	33	33	33	33	52	52	1	1	2	2	4	4	10	10	25	25	19	19
lmo1809	complement(1883062..1884075)	31	31	35	35	42	42	0	0	4	4	1	1	96	96	235	235	338	338
lmo1810	complement(1884096..1884665)	13	13	32	32	25	25	0	0	0	0	0	0	4	4	4	4	8	8
lmo1811	complement(1884846..1886894)	26	26	32	32	24	24	4	4	0	0	0	0	11	11	19	19	25	25
lmo1812	complement(1886887..1887777)	9	9	13	13	8	8	1	1	3	3	0	0	6	6	12	12	11	11
lmo1813	complement(1887913..1888575)	47	47	36	36	32	32	0	0	0	0	0	0	14	14	25	25	41	41
lmo1814	complement(1888615..1890273)	50	50	59	59	71	71	1	1	2	2	1	1	19	19	40	40	44	44
lmo1815	complement(1890288..1890653)	52	52	44	44	33	33	2	2	1	1	0	0	7	7	14	14	13	13
lmo1816	1890951..1891139	30	30	18	18	38	38	0	0	0	0	0	0	20	20	40	40	71	71
lmo1817	complement(1891236..1891880)	3	3	9	9	6	6	2	2	1	1	0	0	7	7	5	5	19	19
lmo1818	complement(1891944..1892600)	16	16	21	21	11	11	0	0	0	0	1	1	18	18	16	16	34	34
lmo1819	complement(1892603..1893478)	46	46	50	50	25	25	3	3	4	4	0	0	15	15	33	33	53	53
lmo1820	complement(1893497..1895464)	59	59	79	79	43	43	5	5	5	5	3	3	12	12	26	26	19	19
lmo1821	complement(1895461..1896219)	16	16	22	22	17	17	11	11	8	8	5	5	7	7	13	13	12	12
lmo1822	complement(1896242..1897576)	18	18	13	13	11	11	1	1	2	2	0	0	5	5	6	6	13	13
lmo1823	complement(1897577..1898515)	16	16	10	10	10	10	1	1	1	1	2	2	7	7	5	5	8	8
lmo1824	complement(1898529..1900922)	43	43	52	52	37	37	12	12	26	26	4	4	8	8	13	13	32	32
lmo1825	complement(1900927..1902126)	15	15	17	17	11	11	1	1	1	1	1	1	4	4	8	8	7	7
lmo1826	complement(1902281..1902484)	7	7	7	7	9	9	0	0	0	0	0	0	1	1	2	2	1	1
lmo1827	complement(1902484..1903101)	70	70	48	48	68	68	2	2	2	2	0	0	5	5	20	20	31	31
lmo1828	complement(1903120..1903995)	19	19	21	21	28	28	0	0	2	2	3	3	12	12	27	27	27	27
lmo1829	1904152..1905864	22	22	24	24	18	18	5	5	4	4	4	4	8	8	16	16	30	30
lmo1830	1905952..1906551	16	16	20	20	1	1	96	96	193	193	79	79	17	17	49	49	58	58
lmo1831	complement(1906592..1907221)	37	37	42	42	3	3	0	0	1	1	0	0	18	18	39	39	51	51
lmo1832	complement(1907218..1907919)	10	10	16	16	1	1	0	0	2	2	1	1	3	3	6	6	10	10
lmo1833	complement(1907916..1908830)	16	16	22	22	1	1	5	5	3	3	0	0	6	6	10	10	6	6
lmo1834	complement(1908827..1909591)	16	16	15	15	10	10	1	1	0	0	2	2	18	18	10	10	23	23
lmo1835	complement(1909614..1912826)	55	55	72	72	5	5	4	4	8	8	4	4	27	27	54	54	58	58
lmo1836	complement(1912819..1913910)	26	26	24	24	1	1	114	114	121	121	61	61	15	15	27	27	30	30
lmo1837	complement(1913907..1915187)	25	25	39	39	4	4	2	2	5	5	3	3	14	14	34	34	17	17
lmo1838	complement(1915175..1916086)	18	18	20	20	0	0	10	10	11	11	3	3	6	6	8	8	10	10
lmo1839	complement(1916166..1917452)	27	27	37	37	2	2	25	25	43	43	17	17	9	9	18	18	21	21
lmo1840	complement(1917581..1918132)	26	26	37	37	6	6	0	0	0	0	0	0	19	19	24	24	38	38
lmo1841	1918363..1918593	5	5	8	8	5	5	1	1	0	0	0	1	2	2	13	13	6	6
lmo1842	1918681..1919505	1	1	0	0	2	2	0	0	0	0	0	0	1	1	0	0	2	2
lmo1843	complement(1919525..1920436)	23	23	26	26	32	32	0	0	0	0	0	0	14	14	26	26	25	25
lmo1844	complement(1920436..1920900)	9	9	13	13	14	14	0	0	0	0	0	0	8	8	6	6	21	21
lmo1845	complement(1920982..1922265)	64	64	77	77	76	76	0	0	1	1	0	0	30	30	38	38	53	53
lmo1846	1922439..1923809	8	8	6	6	11	11	3	3	1	1	3	3	11	11	14	14	31	31
lmo1847	complement(1923825..1924757)	141	141	184	184	580	580	3	3	0	0	2	2	104	104	274	274	313	313
lmo1848	complement(1924754..1925596)	158	158	172	172	577	577	11	11	15	15	5	5	83	83	172	172	148	148
lmo1849	complement(1925600..1926322)	207	207	200	200	531	531	0	0	0	0	1	1	43	43	96	96	98	98
lmo1850	complement(1926482..1926898)	15	15	21	21	16	16	1	1	1	1	0	0	15	15	24	24	46	46
lmo1851	complement(1926935..1928425)	24	24	45	45	25	25	1	1	1	1	0	0	7	7	19	19	24	24
lmo1852	complement(1928579..1928785)	8	8	15	15	9	9	1	1	2	2	1	1	5	5	17	17	22	22
lmo1853	complement(1928798..1931011)	15	15	24	24	22	22	1	1	1	1	0	0	11	11	23	23	34	34
lmo1854	complement(1931026..1931319)	1	1	2	2	0	0	0	0	0	0	0	0	0	0	1	1	1	1
lmo1855	complement(1931442..1932266)	47	47	70	70	60	60	0	0	3	3	0	0	20	20	36	36	51	51
lmo1856	complement(1932324..1933025)	25	25	51	51	24	24	0	0	5	5	0	0	15	15	24	24	18	18
lmo1857	complement(1933037..1933270)	39	39	42	42	26	26	0	0	0	0	0	0	0	0	2	2	4	4
lmo1858	complement(1933333..1934238)	16	16	29	29	12	12	0	0	0	0	0	0	5	5	18	18	12	12
lmo1859	complement(1934321..1934758)	37	37	52	52	35	35	1	1	2	2	0	0	44	44	57	57	72	72
lmo1860	complement(1934765..1935298)	35	35	38	38	20	20	1560	1561	1965	1965	1570	1572	96	96	87	87	174	174
lmo1861	complement(1935334..1935948)	22	22	27	27	26	26	0	0	1	1	0	0	7	7	22	22	23	23
lmo1862	complement(1935964..1936749)	40	40	53	53	35	35	0	0	0	0	0	0	11	11	37	37	18	18
lmo1863	complement(1936764..1937603)	47	47	58	58	39	39	1	1	0	0	0	0	28	28	45	45	50	50
lmo1864	1937783..1938415	22	22	32	32	34	34	0	0	0	0	0	0	3	3	7	7	10	10
lmo1865	1938538..1939155	3	3	2	2	2	2	1	1	1	1	0	0	1	1	8	8	7	7
lmo1866	1939168..1939980	0	0	3	3	4	4	0	0	5	5	0	0	0	0	2	2	6	6
lmo1867	1939999..1942638	6	6	9	9	0	0	5	5	16	16	6	6	1	1	2	2	6	6
lmo1868	complement(1942687..1943064)	3	3	4	4	4	4	0	0	0	0	0	0	2	2	3	3	7	7
lmo1869	complement(1943068..1944051)	5	5	3	3	4	4	1	1	1	1	0	0	6	6	5	5	2	2
lmo1870	complement(1944145..1944768)	7	7	11	11	13	13	0	0	1	1	0	0	9	9	19	19	21	21
lmo1871	complement(1944908..1946419)	17	17	16	16	14	14	1	1	4	4	1	1	6	6	16	16	10	10
lmo1872	complement(1946488..1947363)	3	3	7	7	0	0	1	1	0	0	1	1	0	0	3	3	1	1
lmo1873	complement(1947416..1947898)	12	12	24	24	13	13	0	0	0	0	0	0	7	7	15	15	22	22
lmo1874	complement(1947914..1948858)	48	48	52	52	46	46	14	14	20	20	7	7	17	17	28	28	36	36
lmo1875	complement(1948871..1950763)	29	29	58	58	39	39	5	5	4	4	2	2	23	23	49	49	47	47
lmo1877	complement(1951284..1952564)	38	38	44	44	14	14	4	4	0	0	0	0	21	21	35	35	51	51
lmo1878	complement(1952721..1953149)	22	22	35	35	44	44	0	0	1	1	0	0	10	10	18	18	23	23
lmo1879	1953513..1953713	1	1	4	4	3	3	0	0	0	0	0	0	2	2	1	1	2	2
lmo1880	1953836..1954237	5	5	24	24	12	12	0	0	0	0	0	0	25	25	29	29	32	32
lmo1881	complement(1954255..1955127)	264	264	230	230	231	231	0	0	3	3	5	5	202	202	350	350	420	420
lmo1882	complement(1955205..1955474)	18	18	15	15	17	17	0	0	0	0	1	1	48	48	41	41	48	48
lmo1883	complement(1955598..1956656)	22	22	21	21	7	7	4	4	4	4	0	0	13	13	17	17	26	26
lmo1884	complement(1956848..1958155)	137	137	169	169	29	29	0	0	1	1	3	3	31	31	56	56	52	52
lmo1885	complement(1958162..1958740)	89	89	75	75	14	14	3	3	3	3	3	3	15	15	31	31	50	50
lmo1886	complement(1958968..1960476)	45	45	59	59	53	53	1	1	4	4	2	2	22	22	44	44	50	50
lmo1887	complement(1960496..1961644)	40	40	52	52	47	47	2	2	1	1	0	0	6	6	29	29	25	25
lmo1888	complement(1962225..1962566)	44	44	54	54	36	36	0	1	0	0	1	1	18	18	46	46	54	54
lmo1889	complement(1962698..1963243)	2	2	9	9	7	7	2	2	2	2	0	0	2	2	3	3	2	2
lmo1890	complement(1963240..1963605)	4	4	3	3	3	3	0	0	1	1	0	0	3	3	5	5	3	3
lmo1891	1963852..1964457	25	25	45	45	39	39	0	0	1	1	2	2	25	25	50	50	41	41
lmo1892	1964489..1966972	165	165	206	206	186	186	5	5	9	9	5	5	69	69	128	128	129	129
lmo1893	complement(1967015..1967506)	45	45	65	65	50	50	0	0	1	1	0	0	5	5	14	14	14	14
lmo1894	complement(1967499..1968158)	46	46	34	34	29	29	0	0	2	2	3	3	8	8	19	19	25	25
lmo1895	complement(1968169..1968888)	37	37	18	18	20	20	0	0	1	1	0	0	2	2	10	10	16	16
lmo1896	complement(1969037..1970329)	151	151	157	157	124	124	0	0	0	0	1	1	24	24	69	69	131	131
lmo1897	complement(1970343..1971524)	68	68	69	69	60	60	2	2	0	0	0	0	7	7	20	20	42	42
lmo1898	complement(1971547..1972131)	80	80	86	86	56	56	0	0	1	1	0	0	6	6	19	19	18	18
lmo1899	complement(1972176..1974962)	66	66	47	47	32	32	5	5	2	2	4	4	16	16	35	35	33	33
lmo1900	complement(1975059..1975442)	77	77	69	69	26	26	0	0	0	0	0	0	22	22	45	45	57	57
lmo1901	complement(1975446..1976303)	164	164	143	143	56	56	3	3	1	1	2	2	18	18	36	36	48	48
lmo1902	complement(1976307..1977140)	104	104	123	123	33	33	2	2	4	4	7	7	23	23	41	41	51	51
lmo1903	complement(1977307..1977780)	0	0	3	3	2	2	3	3	1	1	1	1	0	0	4	4	3	3
lmo1904	complement(1977928..1978905)	10	10	34	34	12	12	5	5	6	6	3	3	6	6	6	6	5	5
lmo1905	complement(1978895..1980076)	20	20	28	28	11	11	1	1	1	1	1	1	11	11	10	10	20	20
lmo1906	complement(1980091..1980495)	3	3	7	7	3	3	0	0	0	0	0	0	0	0	0	0	4	4
lmo1907	complement(1980511..1981302)	13	13	20	20	8	8	2	2	1	1	1	1	16	16	22	22	23	23
lmo1908	complement(1981299..1981634)	25	25	19	19	14	14	2	2	7	7	1	1	2	2	4	4	10	10
lmo1909	1981774..1982640	3	3	3	3	7	7	0	0	1	1	0	0	2	2	2	2	4	4
lmo1910	complement(1982630..1983736)	3	3	13	13	8	8	1	1	0	0	1	1	1	1	1	1	2	2
lmo1911	1984056..1985192	4	4	6	6	7	7	2	2	3	3	1	1	7	7	9	9	17	17
lmo1912	1985218..1986345	2	2	5	5	5	5	1	1	0	0	0	0	1	1	6	6	6	6
lmo1913	1986342..1987346	4	4	4	4	3	3	0	0	0	0	0	0	2	2	1	1	2	2
lmo1914	1987365..1988048	23	23	20	20	14	14	1	1	0	0	0	0	11	11	28	28	29	29
lmo1915	1988159..1989802	28	28	33	33	22	22	21	21	36	36	22	22	2	2	8	8	15	15
lmo1916	1989805..1990812	7	7	16	16	8	8	0	0	1	1	0	0	1	1	3	3	6	6
lmo1917	1991047..1993326	32	32	43	43	21	21	0	0	2	3	1	1	4	4	12	12	25	25
lmo1918	complement(1993372..1994637)	27	27	44	44	18	18	2	2	2	2	2	2	8	8	23	23	16	16
lmo1919	complement(1994751..1995434)	42	42	61	61	53	53	1	1	2	2	0	0	33	33	52	52	83	83
lmo1920	complement(1995520..1996116)	5	5	6	6	5	5	0	0	0	0	0	0	7	7	6	6	8	8
lmo1921	complement(1996204..1996749)	72	72	89	89	49	49	0	0	1	1	1	1	44	44	67	67	83	83
lmo1922	complement(1996784..1998037)	74	74	118	118	67	67	4	4	3	3	2	2	42	42	76	76	84	84
lmo1923	complement(1998168..1999454)	48	48	72	72	42	42	0	0	0	0	0	0	21	21	53	53	79	79
lmo1924	complement(1999468..2000571)	38	38	54	54	24	24	0	0	1	1	4	4	10	10	20	20	32	32
lmo1925	complement(2000592..2001674)	37	37	38	38	21	21	2	2	0	0	0	0	7	7	31	31	29	29
lmo1926	complement(2001674..2002048)	15	15	31	31	12	12	0	0	0	0	0	0	5	5	12	12	16	16
lmo1927	complement(2002045..2003142)	64	64	113	113	51	51	9	9	6	6	4	4	23	23	63	63	66	66
lmo1928	complement(2003145..2004311)	127	127	138	138	83	83	5	5	3	3	4	4	57	58	107	107	157	157
lmo1929	complement(2004515..2004958)	21	21	27	27	17	17	1	1	4	4	3	3	8	8	10	10	24	24
lmo1930	complement(2004977..2005942)	32	32	54	54	25	25	14	14	23	23	17	17	17	17	12	12	27	27
lmo1931	complement(2005953..2006666)	15	15	25	25	12	12	2	2	1	1	0	0	5	5	15	15	22	22
lmo1932	complement(2006689..2007456)	32	32	32	32	21	21	6	7	5	5	7	7	12	12	11	11	22	22
lmo1933	complement(2007515..2008084)	14	14	19	19	9	9	6	6	2	2	0	0	2	2	5	5	15	15
lmo1934	complement(2008319..2008594)	123	123	180	180	211	211	4	4	1	1	0	0	133	133	457	457	593	593
lmo1935	complement(2009006..2009986)	8	8	12	12	11	11	1	1	2	2	0	0	1	1	4	4	3	3
lmo1936	complement(2010089..2011105)	40	40	49	49	59	59	1	1	0	0	0	0	3	3	20	20	17	17
lmo1937	complement(2011128..2012438)	61	61	57	57	73	73	7	7	2	2	1	1	16	16	26	26	43	43
lmo1938	complement(2012582..2013727)	162	162	210	210	282	282	1	1	3	3	3	3	41	41	100	100	113	113
lmo1939	complement(2014086..2014760)	87	87	75	75	92	93	12	12	32	32	15	15	26	26	51	51	83	83
lmo1940	complement(2014776..2015738)	39	39	43	43	41	41	1	1	2	2	2	2	10	10	32	32	32	32
lmo1941	complement(2015819..2016538)	64	64	74	74	80	80	3	3	0	0	0	0	23	23	72	72	83	83
lmo1942	complement(2016858..2018261)	30	30	29	29	32	32	1	1	0	0	1	1	4	4	13	13	20	20
lmo1943	complement(2018258..2019265)	9	9	17	17	16	16	3	3	0	0	0	0	8	8	15	15	40	40
lmo1944	2019420..2019644	7	7	21	21	11	11	0	0	0	0	0	0	1	1	3	3	7	7
lmo1945	complement(2019686..2020297)	364	364	493	493	625	625	2	2	1	1	0	0	201	201	412	412	534	534
lmo1946	complement(2020738..2021256)	9	9	17	17	12	12	0	0	0	0	0	0	4	4	14	14	30	30
lmo1947	complement(2021272..2023062)	11	11	19	19	17	17	14	14	20	20	5	6	7	7	14	14	27	27
lmo1948	complement(2023163..2023879)	60	60	69	69	51	51	1	1	1	1	1	1	26	26	61	61	75	75
lmo1949	complement(2024062..2024796)	6	6	9	9	7	7	0	0	0	0	0	0	5	5	13	13	11	11
lmo1950	complement(2024799..2025395)	7	7	5	5	6	6	0	0	0	0	0	0	2	2	4	4	2	2
lmo1951	complement(2025392..2026141)	7	7	7	7	10	10	0	0	0	0	1	1	2	2	5	5	8	8
lmo1952	complement(2026157..2027467)	19	19	31	31	31	31	0	0	1	1	0	0	6	6	22	22	14	14
lmo1953	complement(2027648..2028466)	18	18	29	29	18	18	0	0	0	0	2	2	6	6	6	6	28	28
lmo1954	complement(2028485..2029669)	18	18	23	23	18	18	1	1	2	2	0	0	3	3	32	32	39	39
lmo1955	complement(2029698..2030591)	17	17	30	30	16	16	0	0	5	5	2	2	2	2	14	14	12	12
lmo1956	complement(2030744..2031196)	775	775	585	585	810	810	3	3	17	17	8	8	176	176	457	457	674	674
lmo1957	complement(2031438..2032460)	7	7	22	22	3	3	0	0	1	1	0	0	5	5	11	11	16	16
lmo1958	complement(2032460..2033485)	24	24	34	34	5	5	13	13	11	11	14	14	6	6	8	8	15	15
lmo1959	complement(2033587..2034528)	7	7	9	9	2	2	3	3	1	1	1	1	1	1	3	3	1	1
lmo1960	2034693..2035517	11	11	28	28	0	0	1	1	0	0	0	0	5	5	6	6	9	9
lmo1961	2035507..2036505	15	15	28	28	8	8	0	0	2	2	1	1	10	10	9	9	6	6
lmo1962	complement(2036521..2037141)	21	21	38	38	21	21	0	0	1	1	1	1	13	13	25	25	36	36
lmo1963	complement(2037141..2037956)	30	30	37	37	22	22	0	0	1	1	0	0	5	5	14	14	28	28
lmo1964	complement(2037953..2038840)	13	13	25	25	12	12	3	3	13	13	3	3	17	17	31	31	42	42
lmo1965	complement(2039441..2039998)	15	15	19	19	7	7	1	1	2	2	0	0	1	1	4	4	10	10
lmo1966	2040274..2040933	11	11	27	27	19	19	0	0	0	0	0	0	7	7	14	14	21	21
lmo1967	2040911..2042110	52	52	55	55	29	29	4	4	3	3	0	0	25	25	62	62	61	61
lmo1968	complement(2042157..2042900)	0	0	3	3	0	0	0	0	1	1	0	0	0	0	3	3	0	0
lmo1969	complement(2042913..2043521)	1	1	0	0	0	0	0	0	1	1	0	0	2	2	1	1	0	0
lmo1970	complement(2043540..2044457)	1	1	0	0	0	0	9	9	10	10	14	14	0	0	1	1	3	3
lmo1971	complement(2044481..2045749)	0	0	2	2	0	0	2	2	1	2	0	0	1	1	1	1	0	0
lmo1972	complement(2045765..2046046)	0	0	0	0	0	0	0	0	0	0	0	0	0	0	0	0	0	0
lmo1973	complement(2046046..2046489)	3	3	3	3	1	1	0	0	0	0	0	0	7	7	6	6	16	16
lmo1974	complement(2046507..2047256)	3	3	2	2	2	2	0	0	1	1	0	0	6	6	7	7	11	11
lmo1975	complement(2047444..2048514)	86	86	118	118	34	34	3	3	2	2	2	2	125	125	241	241	328	328
lmo1976	complement(2048623..2049414)	5	5	10	10	10	10	2	2	0	0	0	0	4	4	13	13	8	8
lmo1977	complement(2049419..2050339)	2	2	5	5	7	7	2	2	2	2	0	0	4	4	7	7	8	8
lmo1978	2050639..2052114	174	174	207	207	209	209	0	0	1	1	2	2	87	87	147	147	242	242
lmo1979	2052233..2052664	7	7	13	13	15	15	0	0	3	3	0	0	6	6	6	6	13	13
lmo1980	2052696..2052833	2	2	2	2	0	0	0	0	0	0	0	0	1	1	0	0	0	0
lmo1981	complement(2052816..2053301)	4	4	5	5	4	4	0	0	0	0	0	0	1	1	2	2	1	1
[truncated: 1,158 more rows]
